# Supplementary material for: Genetic changes in a novel breeding population of Brassica napus synthesized from hundreds of crosses between B. rapa and B. carinata
Source: Plant Biotechnol J. 2017 Aug 16;16(2):507–19. doi: 10.1111/pbi.12791 (PMC5811809; doi:10.1111/pbi.12791)
Supplement: Supplementary file 4 — Table S1 Name and geographical origin of parental lines involved in the development of the new‐type B. napus. [file PBI-16-507-s002.xlsx]

## Sheet: Sheet1
Table S1 Name and geographical origin of the parental lines involved in the new-type B. napus
Species	Name	Geographical origin	For construction of the subpopulation		Seed quality
B. napus	Huashuang3 (HS3)		Ar population	Cc population	double low
B. carinata	CGN04001	0901N 04053E	Ar population
B. carinata	CGN04004	0849N 04031E	Ar population
B. carinata	88-216845		Ar population	Cc population
B. carinata	CGN03941	0853N 04042E	Ar population	Cc population
B. carinata	CGN03949	0700N 03959E	Ar population	Cc population
B. carinata	CGN03995	0918N 04127E	Ar population	Cc population
B. carinata	CGN03931	0811N 03627E	Ar population	Cc population
B. carinata	80-139			Cc population
B. carinata	CGN03932	0920N 04248E		Cc population
B. carinata	CGN03934	0905N 03632E		Cc population
B. carinata	CGN03935	0700N 03959E		Cc population
B. carinata	CGN03936	0857N 03530E		Cc population
B. carinata	CGN03937	0712N 03836E		Cc population
B. carinata	CGN03938	0752N 03636E		Cc population
B. carinata	CGN03940	0851N 04036E		Cc population
B. carinata	CGN03942	0853N 04042E		Cc population
B. carinata	CGN03943	0910N 04040E		Cc population
B. carinata	CGN03944	1047N 03702E		Cc population
B. carinata	CGN03945	1237N 03728E		Cc population
B. carinata	CGN03950	0706N 04001E		Cc population
B. carinata	CGN03951	0706N 04001E		Cc population
B. carinata	CGN03952	1254N 02423E		Cc population
B. carinata	CGN03953	0552N 03859E		Cc population
B. carinata	CGN03955	0816N 03929E		Cc population
B. carinata	CGN03956	0926N 04138E		Cc population
B. carinata	CGN03959	0712N 03836E		Cc population
B. carinata	CGN03960	0715N 03615E		Cc population
B. carinata	CGN03961	0811N 03627E		Cc population
B. carinata	CGN03962	0811N 03627E		Cc population
B. carinata	CGN03963	0818N 03536E		Cc population
B. carinata	CGN03965	0905N 03632E		Cc population
B. carinata	CGN03966	0906N 04205E		Cc population
B. carinata	CGN03970	1118N 03941E		Cc population
B. carinata	CGN03973	0705N 03852E		Cc population
B. carinata	CGN03974	0520N 03935E		Cc population
B. carinata	CGN03975	0831N 03450E		Cc population
B. carinata	CGN03977	0904N 04052E		Cc population
B. carinata	CGN03978	0924N 04201E		Cc population
B. carinata	CGN03983	0739N 03647E		Cc population
B. carinata	CGN03984	0739N 03647E		Cc population
B. carinata	CGN03985	0906N 04205E		Cc population
B. carinata	CGN03986	0920N 04148E		Cc population
B. carinata	CGN03989	0924N 04201E		Cc population
B. carinata	CGN03992	0926N 04146E		Cc population
B. carinata	CGN03993	0926N 04146E		Cc population
B. carinata	CGN03996	0917N 04050E		Cc population
B. carinata	CGN03998	0904N 04052E		Cc population
B. carinata	CGN03999	0904N 04052E		Cc population
B. carinata	CGN04000	0851N 04036E		Cc population
B. carinata	CGN04002	0853N 04042E		Cc population
B. carinata	CGN04003	0853N 04042E		Cc population
B. carinata	CGN04005	0854N 04046E		Cc population
B. carinata	CGN04006	0910N 04053E		Cc population
B. carinata	CGN04007	1015N 03753E		Cc population
B. carinata	CGN04009	1047N 03702E		Cc population
B. carinata	CGN04012	1212N 03734E		Cc population
B. carinata	CGN04013	1237N 03728E		Cc population
B. carinata	CGN04014			Cc population
B. carinata	CGN04015	1407N 03843E		Cc population
B. carinata	CGN04016	1105N 03944E		Cc population
B. carinata	CGN04019	1112N 04001E		Cc population
B. carinata	CGN04020	1106N 3938E		Cc population
B. carinata	CGN04021	1118N 03941E		Cc population
B. carinata	CGN04022	0754N 03940E		Cc population
B. carinata	CGN04024	0700N 03959E		Cc population
B. carinata	CGN04025			Cc population
B. carinata	CGN04026	1239N 03729E		Cc population
B. carinata	CGN04028	0520N 03935E		Cc population
B. carinata	CGN04030	0935N 04150E		Cc population
B. carinata	CGN04031	0745N 03647E		Cc population
B. carinata	CGN04033	0920N 04210E		Cc population
B. carinata	CGN04034	0924N 04201E		Cc population
B. carinata	CGN04036	0926N 04206E		Cc population
B. carinata	CGN06985			Cc population
B. rapa	34759	Shanxi	Ar population
B. rapa	03caudle	Gansu	Ar population
B. rapa	2002B30	Gansu	Ar population		double low
B. rapa	90-125	Shanxi	Ar population
B. rapa	97Q-3	Gansu	Ar population
B. rapa	986-2-1	Gansu	Ar population
B. rapa	AnlongaijiaoYC	Guizhou	Ar population
B. rapa	AnshuntianYC	Guizhou	Ar population
B. rapa	B.S.A 86056	-	Ar population
B. rapa	Baiyou1	-	Ar population
B. rapa	BELE	-	Ar population
B. rapa	BendihuangYC	-	Ar population
B. rapa	BijieYC	Guizhou	Ar population
B. rapa	ChengduhuangYC	Sichuan	Ar population
B. rapa	Chuan0901	Sichuan	Ar population
B. rapa	Chuan119-3	Sichuan	Ar population
B. rapa	Chuanbaicaigaodazhong	Sichuan	Ar population
B. rapa	Chuanyou8	Sichuan	Ar population
B. rapa	CilibaiYC	Hunan	Ar population
B. rapa	Colt	-	Ar population
B. rapa	Dafangheibaicai	Guizhou	Ar population
B. rapa	DawuyangYC	Hubei	Ar population
B. rapa	DejianghuangYC	Guizhou	Ar population
B. rapa	DuyunYC	Guizhou	Ar population
B. rapa	Guangchangheicaizi	Jiangxi	Ar population
B. rapa	GansudongYC	Gansu	Ar population
B. rapa	GaoantianYC	Jiangxi	Ar population
B. rapa	GOLDRUSH	-	Ar population
B. rapa	GuangfengtuYC	Jiangxi	Ar population
B. rapa	GuanzhongYC	Shanxi	Ar population
B. rapa	Hetaowen	-	Ar population
B. rapa	HeyangfenzhiYC	Shanxi	Ar population
B. rapa	HORIZON	-	Ar population
B. rapa	Huangyanningbozhong	Zhejiang	Ar population
B. rapa	HuangYC	-	Ar population
B. rapa	Jianshuiaijiao	Yunnan	Ar population
B. rapa	Jinhuanghongzi	-	Ar population
B. rapa	KaiyangtianYC	-	Ar population
B. rapa	LangdaijinYC	Guizhou	Ar population
B. rapa	LeshanjinhuangYC	Sichuan	Ar population
B. rapa	LonglitianYC	Guizhou	Ar population
B. rapa	LuosuoYC	Sichuan	Ar population
B. rapa	Luzhouxiaoyouzi	Sichuan	Ar population
B. rapa	Neimeng241	Inner Mongolia	Ar population
B. rapa	NingqiangYC	Shanxi	Ar population
B. rapa	NingqiangzhubaYC	Shanxi	Ar population
B. rapa	Piaoyangtuzhong	Jiangsu	Ar population
B. rapa	PingkantianYC	Guizhou	Ar population
B. rapa	qh-1	Qinghai	Ar population
B. rapa	Qingyou13	Qinghai	Ar population
B. rapa	Rc5007	-	Ar population
B. rapa	Rc50a7	-	Ar population
B. rapa	Renshoucaizi	Sichuan	Ar population
B. rapa	RuidianSwedish	Sweden	Ar population
B. rapa	RuidianYC	Sweden	Ar population
B. rapa	Shangbaheyoubaicai	Hubei	Ar population
B. rapa	ShanYC	-	Ar population
B. rapa	Shennongjiashucai	Hubei	Ar population
B. rapa	Sichuan501	Sichuan	Ar population
B. rapa	SOLO	-	Ar population
B. rapa	TianmenhongganYC	Hubei	Ar population
B. rapa	Tianmenjiuquwuyewu	Shanxi	Ar population
B. rapa	TianmenYC	Hubei	Ar population
B. rapa	Tn89190	-	Ar population
B. rapa	TongshanYC	Hubei	Ar population
B. rapa	UM1932	-	Ar population
B. rapa	Va0030	-	Ar population
B. rapa	Va0058	-	Ar population
B. rapa	WananbendiYC	Hubei	Ar population
B. rapa	Wanyou4	Sichuan	Ar population
B. rapa	Wanyou-4	Anhui	Ar population
B. rapa	Wanyou7	Anhui	Ar population
B. rapa	Weixuan794	Shanxi	Ar population
B. rapa	Wenjiangxiaobaiye	Sichuan	Ar population
B. rapa	Wenjiangzhushahong	Sichuan	Ar population
B. rapa	WugangYC	Hunan	Ar population
B. rapa	Wun712	-	Ar population
B. rapa	Wuxianzhicaizi	Jiangxi	Ar population
B. rapa	Xiaoriqixuan	Hunan	Ar population
B. rapa	Xiaozi	-	Ar population
B. rapa	Xiezuo2	-	Ar population
B. rapa	XinyangdayeYC	Henan	Ar population
B. rapa	XishuiYC	Hubei	Ar population
B. rapa	YeYC	-	Ar population
B. rapa	YichengYC	Hubei	Ar population
B. rapa	YongjieYC	Gansu	Ar population
B. rapa	Yuexihuazi	Shanxi	Ar population
B. rapa	Yun0201-2	Yunnan	Ar population
B. rapa	YunmengbanzhiliYC	Hubei	Ar population
B. rapa	ZhenxiongdaYC	Yunnan	Ar population
B. rapa	ZhenyuanYC	Yunnan	Ar population
B. rapa	Chuan162	Sichuan	Ar population
B. rapa	Chuan168	Sichuan	Ar population
B. rapa	Chuan192	Sichuan	Ar population
B. rapa	Chuan217	Sichuan	Ar population
B. rapa	HanchengYC	Shanxi	Ar population
B. rapa	Pixiancukezi	Sichuan	Ar population
B. rapa	2001B2	Gansu	Ar population	Cc population
B. rapa	2002B11	Gansu	Ar population	Cc population	double low
B. rapa	BaiguotianYC	Hubei	Ar population	Cc population
B. rapa	FenyangYC	Shanxi	Ar population	Cc population
B. rapa	GuidingtianYC	Guizhou	Ar population	Cc population
B. rapa	Longyou3	Gansu	Ar population	Cc population
B. rapa	Longyou4	Gansu	Ar population	Cc population	double low
B. rapa	MAVERICK	-	Ar population	Cc population
B. rapa	ShangdangYC	Shanxi	Ar population	Cc population
B. rapa	ShiqianbaiYC	Guizhou	Ar population	Cc population
B. rapa	TianmendayeYC	Hubei	Ar population	Cc population
B. rapa	WulitianYC	-	Ar population	Cc population
B. rapa	Yangyou2	Jiangsu	Ar population	Cc population
B. rapa	Zhejiang1	Zhejiang	Ar population	Cc population
B. rapa	3907	-		Cc population
B. rapa	2002B20	Gansu		Cc population	double low
B. rapa	Baijian13	Jiangsu		Cc population
B. rapa	Denglongzhong	Zhejiang		Cc population
B. rapa	DongkoutianYC	Hunan		Cc population
B. rapa	Qixingjian	Hubei		Cc population
B. rapa	TianmenYCbai	Hubei		Cc population
B. rapa	XinghuanYC	Jiangsu		Cc population
B. rapa	XishuiYCbai	Hubei		Cc population
B. rapa	ShanxiYC	Shanxi		Cc population
B. rapa	BeixianzaohuangYC	Sichuan		Cc population
