# Supplementary material for: Genetic changes in a novel breeding population of Brassica napus synthesized from hundreds of crosses between B. rapa and B. carinata
Source: Plant Biotechnol J. 2017 Aug 16;16(2):507–19. doi: 10.1111/pbi.12791 (PMC5811809; doi:10.1111/pbi.12791)
Supplement: Supplementary file 5 — Table S2 New‐type Brassica napus lines and accessions of the parental species investigated in this study and their characteristics. [file PBI-16-507-s003.xlsx]

## Sheet: Sheet1
Table S2 The new-type Brassica napus lines and the accessions of the parental species investigated in this study and their characteristics
Code	Species	Name	Geographic Origin	Description	Generations	Conservation	Thousand seed weight/g	Oil content/%	Eurcic acid content/%	Glucosinolate content/μmol/mg	Flowering time/day	Tested by NIR method			Tested by gas chromatography
												Linolenic acid/%	Linoleic acid/%	Oleic acid/%	Linolenic acid/%	Linoleic acid/%	Oleic acid/%
BnN-1	B. napus	3G002a	China	Synthetic B. napus	CcF4S6	Self-pollination	3.36±0.03	37.27±1.27	0.38±0.63	28.64±5.01	148	11.65±1.00	23.65±1.38	52.89±3.47	9.29±0.80	18.38±0.63	64.84±0.71
BnN-2	B. napus	3G003a	China	Synthetic B. napus	CcF4S6	Self-pollination	3.38±0.01	39.57±2.72	0.66±0.94	35.13±5.73	167	10.25±0.29	23.43±1.69	49.43±7.22	-	-	-
BnN-3	B. napus	3G005a	China	Synthetic B. napus	CcF4S6	Self-pollination	4.56±0.14	35.47±3.48	0.40±0.57	40.58±1.57	160	11.66	22.21	59.22	10.1±0.82	20.97±0.14	60.56±1.00
BnN-4	B. napus	3G007a	China	Synthetic B. napus	CcF4S6	Self-pollination	4.80±0.34	32.48±4.52	0.07±0.12	28.16±1.61	147	9.25±1.66	22.26±2.35	62.41±6.25	7.13±1.28	18.32±1.38	67.15±1.88
BnN-5	B. napus	3G009a	China	Synthetic B. napus	CcF4S6	Self-pollination	3.24±0.09	41.3±0.330	0.59±0.89	40.58±4.41	129	8.87±1.45	20.70±2.79	61.43±5.86	7.75±0.51	18.27±1.53	66.06±2.30
BnN-6	B. napus	3G010	China	Synthetic B. napus	CcF4S6	Self-pollination	4.10±0.07	36.35±0.95	1.10±0.52	35.43±3.29	146	9.06±0.39	19.53±0.69	64.34±3.68	7.38±0.08	16.12±0.58	68.17±0.67
BnN-7	B. napus	3G017	China	Synthetic B. napus	CcF4S6	Self-pollination	3.11±0.13	-	-	-	168	-	-	-	-	-	-
BnN-8	B. napus	3G018	China	Synthetic B. napus	CcF4S6	Self-pollination	3.26±0.06	39.77±0.40	1.65±0.06	30.78±0.88	167	11.99	24.84	54.48	9.41	25.33	57.56
BnN-9	B. napus	3G020	China	Synthetic B. napus	CcF4S6	Self-pollination	5.23±0.21	40.01±1.65	0.97±0.75	32.81±0.90	147	12.14±0.87	21.05±0.60	55.55±0.35	8.19±0.07	19.65±0.33	64.94±0.29
BnN-10	B. napus	3G023	China	Synthetic B. napus	CcF4S6	Self-pollination	3.07±0.07	36.44±0.69	0.12±0.13	22.18±2.97	162	10.61±0.26	25.42±1.13	56.05±1.80	7.94±0.17	21.16±0.40	63.55±0.64
BnN-11	B. napus	3G024	China	Synthetic B. napus	CcF4S6	Self-pollination	3.73±0.15	40.86±2.41	1.69±0.35	23.55±2.42	161	10.01±0.93	21.06±1.12	57.77±4.44	8.29±0.13	16.70±0.37	67.63±0.18
BnN-12	B. napus	3G170a	China	Synthetic B. napus	CcF4S6	Self-pollination	3.58±0.15	34.78±2.20	6.7±11.32	44.66±4.23	149	11.59±0.87	22.41±4.87	59.00±4.12	8.15±0.14	18.58±1.95	65.16±2.23
BnN-13	B. napus	3G037	China	Synthetic B. napus	CcF4S6	Self-pollination	2.95±0.07	-	-	-	168	-	-	-	-	-	-
BnN-14	B. napus	3G042a	China	Synthetic B. napus	CcF4S6	Self-pollination	2.06±0.28	43.34±4.92	0.10±0.17	34.78±2.60	173	10.63±0.62	23.52±0.43	55.86±1.86	9.28±0.05	18.42±1.21	65.36±1.45
BnN-15	B. napus	3G044a	China	Synthetic B. napus	CcF4S6	Self-pollination	3.49±0.06	39.23±0.93	0.07±0.13	37.07±5.67	169	9.12±0.14	21.01±0.50	62.62±0.35	-	-	-
BnN-16	B. napus	3G047a	China	Synthetic B. napus	ArF3S5	Self-pollination	4.09±0.09	37.61±1.92	0.31±0.54	25.32±2.04	144	11.34±0.56	25.11±0.30	56.18±0.33	8.81±0.60	25.03±0.87	57.86±0.98
BnN-17	B. napus	3G052	China	Synthetic B. napus	CcF4S6	Self-pollination	4.67	35.19±3.11	0.00±0.00	19.97±3.16	133	10.35±0.97	24.65±1.42	60.43±4.23	8.44	21.15	63.06
BnN-18	B. napus	3G054a	China	Synthetic B. napus	CcF4S6	Self-pollination	4.62±0.11	38.00±2.37	0.05±0.08	26.51±2.00	146	9.81±0.23	22.98±1.20	60.02±1.58	8.27±0.76	18.80±1.35	65.55±2.54
BnN-19	B. napus	3G058a	China	Synthetic B. napus	CcF4S6	Self-pollination	3.92±0.05	43.83±0.94	0.00±0.00	27.96±3.22	167	9.31±0.82	21.57±0.75	60.75±0.65	7.35±0.00	17.53±0.14	67.84±0.71
BnN-20	B. napus	3G059	China	Synthetic B. napus	ArF3S5	Self-pollination	3.60±0.17	37.12±1.40	0.27±0.47	29.84±1.34	148	10.10±0.38	23.80±1.59	59.42±1.77	8.87	19.89	62.73
BnN-21	B. napus	3G060a	China	Synthetic B. napus	CcF4S6	Self-pollination	3.36±0.13	39.59±3.26	0.00±0.00	27.66±1.17	129	10.50±0.90	23.02±0.41	60.36±0.81	9.52±0.01	19.47±0.85	63.13±0.44
BnN-22	B. napus	3G061	China	Synthetic B. napus	ArF3S5	Self-pollination	5.25±0.05	39.65±1.53	0.17±0.30	37.62±4.54	144	7.34±0.22	18.91±1.08	66.38±1.98	5.74±0.05	15.30±0.74	70.94±0.70
BnN-23	B. napus	3G062a	China	Synthetic B. napus	CcF4S6	Self-pollination	4.22±0.08	36.93±5.52	0.05±0.08	39.10±4.61	163	10.35±0.66	24.24±2.17	59.14±4.33	8.53±1.06	19.22±1.32	64.58±2.45
BnN-24	B. napus	3G064	China	Synthetic B. napus	CcF4S6	Self-pollination	3.97±0.09	38.28±0.87	0.19±0.33	23.62±1.54	156	10.67±0.67	24.08±1.08	58.72±2.57	9.2	20.46	62.12
BnN-25	B. napus	3G068a	China	Synthetic B. napus	CcF4S6	Self-pollination	4.03±0.06	37.73±0.64	0.45±0.20	36.20±5.56	155	9.28±1.36	18.98±0.66	61.62±1.63	5.39±0.56	17.83±0.49	69.01±1.18
BnN-26	B. napus	3G071	China	Synthetic B. napus	ArCcS5	Self-pollination	3.14±0.36	36.54±4.05	0.71±1.01	23.17±3.03	126	11.64±0.40	23.73±1.33	53.17±0.86	9.50±0.10	23.12±2.23	59.39±2.60
BnN-27	B. napus	3G077a	China	Synthetic B. napus	CcF4S6	Self-pollination	3.51±0.13	39.22±4.69	1.42±0.63	28.49±3.74	147	10.54±0.41	23.76±1.40	55.44±3.57	-	-	-
BnN-28	B. napus	3G079a	China	Synthetic B. napus	CcF4S6	Self-pollination	3.61±0.21	40.74±3.1	0.09±0.16	37.18±3.18	140	9.55±0.53	21.52±0.79	60.15±2.15	7.64±0.26	19.99±1.64	64.23±2.23
BnN-29	B. napus	3G081	China	Synthetic B. napus	CcF4S6	Self-pollination	3.57±0.04	38.37	0	26.39	145	10.34	19.71	64.48	9.37	15.77	66.87
BnN-30	B. napus	3G084	China	Synthetic B. napus	CcF4S6	Self-pollination	2.59±0.11	33.68	0	28.32	157	10.2	25.04	57.66	8.8	21.45	61.7
BnN-31	B. napus	3G088	China	Synthetic B. napus	CcF4S6	Self-pollination	3.18±0.04	-	-	-	146	-	-	-	-	-	-
BnN-32	B. napus	3G092	China	Synthetic B. napus	CcF4S6	Self-pollination	3.65±0.24	37.81±1.50	1.25±1.77	32.56±3.15	155	9.93±0.04	22.43±1.81	56.39±1.42	8.16	19.11	64.69
BnN-33	B. napus	3G093a	China	Synthetic B. napus	CcF4S6	Self-pollination	3.72±0.23	37.97±2.86	0.00±0.00	22.35±2.71	148	8.54±2.11	23.21±1.91	60.03±3.59	7.37±0.80	16.42±1.65	68.78±2.35
BnN-34	B. napus	3G032b	China	Synthetic B. napus	ArF3S5	Self-pollination	3.59±0.07	37.54±3.28	0.18±0.28	31.87±4.61	140	10.24±0.36	23.95±2.86	56.68±3.32	8.57±2.13	18.02±1.65	65.19±3.56
BnN-35	B. napus	3G095a	China	Synthetic B. napus	CcF4S6	Self-pollination	4.17±0.10	38.62±2.66	0.50±0.45	25.01±2.32	167	9.83±1.07	23.53±1.30	60.11±0.69	7.72±0.36	18.15±0.89	66.75±1.81
BnN-36	B. napus	3G100a	China	Synthetic B. napus	CcF4S6	Self-pollination	4.30±0.13	36.50±2.10	0.91±0.45	35.96±2.32	157	9.89±0.23	20.51±2.36	57.80±0.78	8.88±0.78	17.73±3.86	65.28±4.63
BnN-37	B. napus	3G101	China	Synthetic B. napus	CcF4S6	Self-pollination	3.81±0.14	40.45±1.71	1.19±0.64	23.11±3.54	131	7.99	21.46	61.65	8.04±0.58	18.89±2.86	64.05±4.16
BnN-38	B. napus	3G102a	China	Synthetic B. napus	CcF4S6	Self-pollination	3.06±0.12	39.01±2.11	0.00±0.00	36.19±5.79	161	10.38±0.28	22.48±1.67	60.63±0.61	-	-	-
BnN-39	B. napus	3G104	China	Synthetic B. napus	CcF4S6	Self-pollination	2.41±0.09	37.83	0	29.85	159	12.27	22.51	55.99	9.77	18.48	64.41
BnN-40	B. napus	3G105a	China	Synthetic B. napus	CcF4S6	Self-pollination	2.69±0.15	40.77±3.12	0.00±0.00	26.25±1.21	158	8.78±0.16	20.96±0.88	62.69±0.91	5.99±0.33	17.88±0.25	68.98±0.29
BnN-41	B. napus	3G106	China	Synthetic B. napus	CcF4S6	Self-pollination	3.15±0.09	41.08	0	24.97	143	9.72	22.68	58.6	6.86	18.33	67.81
BnN-42	B. napus	3G107	China	Synthetic B. napus	CcF4S6	Self-pollination	3.49±0.03	38.91±2.65	0.00±0.00	25.52±5.21	144	9.42±0.36	21.47±0.95	60.31±1.55	6.58±0.03	19.85±0.41	66.58±0.42
BnN-43	B. napus	3G108	China	Synthetic B. napus	CcF4S6	Self-pollination	3.90±0.08	34.89	1.59	33.01	149	8.61	21.9	60.65	7.19	17.43	66.51
BnN-44	B. napus	3G109	China	Synthetic B. napus	CcF4S6	Self-pollination	4.88±0.03	35.30±7.29	0.00±0.00	34.17±2.47	153	9.75±0.79	22.25±0.47	59.96±1.48	7.74±0.30	18.34±0.82	66.36±0.7
BnN-45	B. napus	3G110	China	Synthetic B. napus	CcF4S6	Self-pollination	4.98±0.14	33.03	0	38.7	166	11.55	27.65	51.51	7.61	23.21	60.95
BnN-46	B. napus	3G112a	China	Synthetic B. napus	CcF4S6	Self-pollination	2.78±0.19	37.83	0	14.27	149	12.13±1.48	26.27±0.80	62.85±6.12	-	-	-
BnN-47	B. napus	3G113a	China	Synthetic B. napus	CcF4S6	Self-pollination	2.71±0.08	43.35±1.61	0.03±0.05	25.58±1.35	170	11.61±0.77	22.83±1.03	56.91±3.12	10.24±0.44	18.51±0.84	64.33±1.14
BnN-48	B. napus	3G114	China	Synthetic B. napus	CcF4S6	Self-pollination	3.66±0.13	39.12±4.69	0.27±0.46	27.00±0.59	159	10.22±0.26	24.16±0.59	53.73±0.33	9.33±0.10	18.52±1.04	64.39±1.16
BnN-49	B. napus	3G116a	China	Synthetic B. napus	CcF4S5	Self-pollination	3.08±0.08	38.37±1.91	20.54±17.84	64.39±3.38	164	10.54±0.19	22.27±0.35	58.98±1.64	7.21±0.12	19.69±0.32	65.79±0.53
BnN-50	B. napus	3G118a	China	Synthetic B. napus	CcF4S6	Self-pollination	3.05±0.09	34.28	0	41.13	166	9.83	20.34	61.29	-	-	-
BnN-51	B. napus	3G119a	China	Synthetic B. napus	CcF4S6	Self-pollination	3.20±0.24	37.82±1.95	0.40±0.50	18.91±0.84	146	8.06±0.27	20.82±1.89	64.38±0.76	6.97±1.67	17.97±1.60	67.56±3.79
BnN-52	B. napus	3G121	China	Synthetic B. napus	CcF4S6	Self-pollination	3.50±0.08	39.64±0.12	0.18±0.25	33.36±1.16	166	12.29±0.52	22.84±0.42	54.31±0.84	10.17	19.42	63.42
BnN-53	B. napus	3G122a	China	Synthetic B. napus	CcF4S6	Self-pollination	3.79±0.08	39.48±1.60	2.11±2.03	28.14±0.61	153	10.70±0.22	22.87±0.31	51.25±0.93	8.78±0.98	18.41±1.08	64.9±2.06
BnN-54	B. napus	3G123	China	Synthetic B. napus	CcF4S6	Self-pollination	3.79±0.03	39.64	1.15	30.94	140	11.91	23.87	51.82	9.54	19.96	63.32
BnN-55	B. napus	3G124	China	Synthetic B. napus	CcF4S6	Self-pollination	3.78±0.09	37.83±0.46	0.00±0.00	26.94±2.30	140	9.65	24.55	57.38	7.97±0.43	22.32±2.25	62.18±2.77
BnN-56	B. napus	3G125	China	Synthetic B. napus	CcF4S6	Self-pollination	3.86±0.02	41.97	0.48	33.31	144	11.28	22.26	56.58	9.57	18.9	63.59
BnN-57	B. napus	3G126a	China	Synthetic B. napus	CcF4S6	Self-pollination	2.79±0.13	36.78±0.57	0.62±0.76	26.87±3.14	147	10.25±0.13	22.14±0.81	56.00±0.49	9.17±0.18	19.10±2.20	63.87±2.16
BnN-58	B. napus	3G131	China	Synthetic B. napus	CcF4S6	Self-pollination	3.57±0.18	34.26±2.66	0.00±0.00	37.32±2.59	147	10.08±0.40	21.97±0.28	63.46±2.62	7.65±0.45	20.06±1.19	64.46±1.26
BnN-59	B. napus	3G132	China	Synthetic B. napus	CcF4S6	Self-pollination	3.03±0.11	-	-	-	160	-	-	-	-	-	-
BnN-60	B. napus	3G133	China	Synthetic B. napus	CcF4S6	Self-pollination	4.01±0.13	-	-	-	146	-	-	-	-	-	-
BnN-61	B. napus	3G134	China	Synthetic B. napus	CcF4S6	Self-pollination	3.71±0.10	31.52±1.41	0.00±0.00	31.75±1.96	162	12.90±0.72	28.83±0.20	58.93±1.44	12.48	28.87	51.22
BnN-62	B. napus	3G135	China	Synthetic B. napus	CcF4S6	Self-pollination	3.62±0.01	37.74±1.30	0.72±1.23	41.95±2.65	149	10.70±0.49	20.02±0.18	57.33±0.99	8.61±0.46	16.53±0.20	67.36±0.48
BnN-63	B. napus	3G136	China	Synthetic B. napus	CcF4S6	Self-pollination	3.63±0.04	31.98±4.32	0.00±0.00	17.55±4.16	153	11.8	24.56	55.74	8.10±0.15	15.91±1.39	67.65±1.16
BnN-64	B. napus	3G138a	China	Synthetic B. napus	CcF4S6	Self-pollination	2.96±0.06	40.69±1.05	0.77±0.47	31.83±2.61	157	10.27±0.63	20.79±1.52	58.03±0.75	8.53±0.71	17.97±1.86	65.77±2.69
BnN-65	B. napus	3G139	China	Synthetic B. napus	CcF4S6	Self-pollination	3.37±0.13	34.60±0.93	0.00±0.00	24.41±4.62	149	10.17±2.03	26.02±5.46	59.70±4.57	7.68±0.04	22.26±0.47	62.82±0.23
BnN-66	B. napus	3G141	China	Synthetic B. napus	CcF4S6	Self-pollination	2.87	39.67±1.43	1.15±1.46	22.90±2.80	155	12.41±0.87	24.84±1.10	51.66±2.72	10.49±0.81	20.72±1.06	61.98±1.82
BnN-67	B. napus	3G144	China	Synthetic B. napus	CcF4S6	Self-pollination	3.21±0.04	-	-	-	160	-	-	-	-	-	-
BnN-68	B. napus	3G145	China	Synthetic B. napus	CcF4S6	Self-pollination	3.29±0.06	35.34	0	21.24	158	10.92	24.35	57.65	7.15	24.08	61.39
BnN-69	B. napus	3G146	China	Synthetic B. napus	CcF4S6	Self-pollination	3.95±0.10	31.47	0.73	23.44	154	11.33±1.26	25.84±1.06	58.3±3.39	10.66	17.69	62.98
BnN-70	B. napus	3G147	China	Synthetic B. napus	CcF4S6	Self-pollination	3.81±0.02	37.19±1.68	0.94±1.32	24.99±0.32	152	13.32±0.69	25.61	51.85	13.3±0.92	23.39±1.43	55.16±2.48
BnN-71	B. napus	3G120b	China	Synthetic B. napus	CcF4S6	Self-pollination	3.09±0.18	43.55±1.80	0.00±0.00	32.21±1.78	166	10.42±1.13	21.72±0.86	60.58±4.95	8.04±1.37	18.96±0.25	65.77±1.11
BnN-72	B. napus	3G151	China	Synthetic B. napus	CcF4S6	Self-pollination	4.09±0.14	34.39±4.06	0.01±0.01	24.31±1.59	147	10.77±1.87	26.00±4.02	53.01±3.34	8.06±1.38	21.45±3.15	62.17±4.84
BnN-73	B. napus	3G152	China	Synthetic B. napus	CcF4S5	Self-pollination	4.19±0.26	37.42±1.33	0.17±0.30	33.46±1.16	159	13.14±0.09	23.97±0.46	52.47±0.49	10.35	20.28	62.24
BnN-74	B. napus	3G153a	China	Synthetic B. napus	CcF4S5	Self-pollination	3.81±0.10	37.25±0.79	0.00±0.00	42.44±5.47	153	11.14±0.85	24.98±1.62	54.80±1.15	9.66±1.42	20.94±4.61	61.65±6.50
BnN-75	B. napus	3G039b	China	Synthetic B. napus	ArF3S5	Self-pollination	3.14±0.14	39.24±2.17	0.16±0.28	30.90±6.82	146	10.92±0.13	23.02±2.55	58.47±2.62	8.79±0.18	20.21±1.51	63.69±1.17
BnN-76	B. napus	3G115b	China	Synthetic B. napus	CcF4S5	Self-pollination	3.06±0.09	35.53	0	24.4	164	9.31±0.14	25.49±0.50	60.11±2.14	9.45	17.84	64.92
BnN-77	B. napus	3G165	China	Synthetic B. napus	CcF4S5	Self-pollination	3.59±0.15	32.73±1.45	0.41±0.41	32.65±1.60	156	9.87±0.32	22.10±1.28	59.24±1.21	8.51±0.31	19.64±1.28	64.03±1.85
BnN-78	B. napus	3G178	China	Synthetic B. napus	CcF4-DH	Self-pollination	2.64±0.08	36.69±4.64	0.88±0.71	30.03±2.30	146	10.95±0.08	27.33±0.33	49.83±0.44	7.71±0.16	21.56±1.33	62.49±1.61
BnN-79	B. napus	3G179f	China	Synthetic B. napus	CcF4-DH	Self-pollination	3.82±0.02	37.51±1.76	0.90±0.89	29.04±1.38	151	9.52±0.61	20.71±0.84	57.08±0.38	7.79±0.54	15.81±0.76	68.50±1.44
BnN-80	B. napus	3G180	China	Synthetic B. napus	CcF4S6	Self-pollination	3.85±0.18	34.46±1.48	12.81±1.12	72.56±7.82	146	10.36	18.08	40.23	8.37±1.17	18.60±0.38	33.78±0.12
BnN-81	B. napus	3G181	China	Synthetic B. napus	CcF4S6	Self-pollination	1.97±0.15	-	-	-	146	-	-	-	-	-	-
BnN-82	B. napus	3G182	China	Synthetic B. napus	CcF4S6	Self-pollination	2.94±0.06	39	0.8	29.13	166	9.37	18.8	56.43	7.76	13.39	70.59
BnN-83	B. napus	3G183	China	Synthetic B. napus	CcF4S6	Self-pollination	2.92±0.09	34.75	1.8	93.39	176	10.56	21.41	57.6	8.69	19.76	62.86
BnN-84	B. napus	3G184	China	Synthetic B. napus	CcF4S6	Self-pollination	3.03±0.18	-	-	-	177	-	-	-	-	-	-
BnN-85	B. napus	3G185	China	Synthetic B. napus	CcF4S6	Self-pollination	3.17±0.27	-	-	-	160	-	-	-	-	-	-
BnN-86	B. napus	3G206	China	Synthetic B. napus	CcF4S6	Self-pollination	3.43±0.23	35.98±1.7	29.44±1.95	83.09±1.10	143	10.53±0.45	19.58±1.71	23.25±0.39	7.99	17.46	17.24
BnN-87	B. napus	3G200	China	Synthetic B. napus	CcF4S5	Self-pollination	4.09±0.28	-	-	-	165	-	-	-	-	-	-
BnN-88	B. napus	3G201	China	Synthetic B. napus	CcF4S5	Self-pollination	3.53±0.25	32.98±0.1	11.7±2.49	52.85±8.93	149	10.23±0.64	22.38±1.38	38.98±2.38	7.26	22.35	31.55
BnN-89	B. napus	3G193	China	Synthetic B. napus	CcF4-DH	Self-pollination	4.44±0.26	27.47±0.13	0.00±0.00	73.33±7.88	161	11.60±0.13	25.95±0.93	66.42±2.98	10.96	26.78	54.64
BnN-90	B. napus	3G203	China	Synthetic B. napus	CcF4-DH	Self-pollination	3.37±0.31	-	-	-	163	-	-	-	-	-	-
BnN-91	B. napus	3G198a	China	Synthetic B. napus	CcF4-DH	Self-pollination	3.01±0.13	41.04±2.41	0.00±0.00	56.33±6.73	160	8.63±0.97	15.95±2.29	67.39	6.96	13.73	71.56
BnN-92	B. napus	3G190a	China	Synthetic B. napus	CcF4S5	Self-pollination	3.31±0.05	38.00±1.41	0.00±0.00	26.33±2.16	149	8.87±0.67	22.10±0.68	62.19±0.63	6.15	18.67	67.97
BnN-93	B. napus	3G202	China	Synthetic B. napus	CcF4-DH	Self-pollination	3.09±0.18	32.84±2.82	16.3±5.69	83.22±12.1	133	11.81±0.39	20.82±0.76	31.00±1.15	9.87	19.87	22.57
BnN-94	B. napus	3G194	China	Synthetic B. napus	CcF4S5	Self-pollination	2.61±0.09	-	-	-	164	-	-	-	-	-	-
BnN-95	B. napus	3G196	China	Synthetic B. napus	CcF4S5	Self-pollination	3.67±0.04	28.92±1.21	0.00±0.00	56.17±5.99	159	10.33±0.44	25.46±1.65	62.42±4.23	8.43	27.84	55.25
BnN-96	B. napus	3G128d	China	Synthetic B. napus	ArF3S5	Self-pollination	3.11±0.10	41.46±6.63	0.01±0.01	28.58±3.82	163	9.93±1.54	21.52±1.74	60.46±5.31	7.38±0.52	18.70±1.88	66.06±2.37
BnN-97	B. napus	3G004e	China	Synthetic B. napus	CcF4S6	Self-pollination	3.12±0.17	38.00±6.61	0.33±0.57	37.90±0.45	149	10.23±0.34	23.98±2.81	56.01±2.95	8.98±0.21	18.98±1.55	63.61±1.43
BnN-98	B. napus	3G019b	China	Synthetic B. napus	CcF4S6	Self-pollination	3.12±0.07	37.16±2.96	0.22±0.38	41.63±7.69	149	11.17±1.58	20.24±0.63	57.10±2.20	9.17±0.54	22.70±0.96	60.10±1.25
BnN-99	B. napus	3G022b	China	Synthetic B. napus	ArCcS5	Self-pollination	3.04±0.05	33.79±1.94	0.18±0.25	28.41±3.41	162	9.31±0.10	23.34±0.53	57.61±1.38	8.85±1.67	19.25±2.29	63.61±4.30
BnN-100	B. napus	3G026c	China	Synthetic B. napus	CcF4S6	Self-pollination	4.28±0.21	38.63±2.53	0.00±0.00	34.75±3.78	164	13.20±0.90	25.33±2.26	53.78±4.08	10.02±0.64	20.73±1.36	62.28±2.20
BnN-101	B. napus	3G072b	China	Synthetic B. napus	CcF4S6	Self-pollination	3.24±0.37	42.41±1.86	0.17±0.17	32.30±5.75	155	9.49±1.58	23.20±3.10	56.53±6.29	7.75±0.76	19.03±1.05	64.97±2.06
BnN-102	B. napus	3G094b	China	Synthetic B. napus	ArF3S5	Self-pollination	2.93±0.06	39.15±2.39	0.74±0.98	36.80±1.05	133	9.88±0.42	22.63±0.93	58.94±2.13	9.20±1.01	22.00±3.54	60.24±5.03
BnN-103	B. napus	3G096f	China	Synthetic B. napus	CcF4S6	Self-pollination	3.54±0.17	43.90±1.51	0.06±0.10	23.13±2.21	161	11.10±1.04	22.87±1.51	57.28±4.67	7.70±0.63	18.61±0.89	66.91±1.46
BnN-104	B. napus	3G097b	China	Synthetic B. napus	CcF4S7	Self-pollination	3.44±0.14	35.83±4.26	0.00±0.00	35.93±1.79	155	10.14±0.14	23.21±0.52	61.69±0.80	9.52±1.01	20.94±2.76	61.90±4.04
BnN-105	B. napus	3G103d	China	Synthetic B. napus	CcF4S6	Self-pollination	2.85±0.28	37.62±0.86	0.00±0.00	29.22±3.77	155	9.15±0.19	21.80±1.43	61.38±3.00	7.12±1.05	19.77±2.53	65.67±3.53
BnN-106	B. napus	3G130d	China	Synthetic B. napus	CcF4S6	Self-pollination	2.60±0.21	39.96±3.31	0.11±0.10	37.80±4.52	161	11.91±0.72	25.39±2.16	51.36±3.76	9.38±0.30	18.81±0.17	64.04±0.57
BnN-107	B. napus	3G137d	China	Synthetic B. napus	CcF4S6	Self-pollination	3.54±0.15	41.56±2.21	0.00±0.00	24.13±1.19	160	10.52±0.40	23.40±0.73	57.73±2.50	10.49±0.33	19.54±1.68	62.32±1.53
BnN-108	B. napus	3G140c	China	Synthetic B. napus	CcF4S6	Self-pollination	2.72±0.05	35.28±4.21	0.17±0.29	37.53±3.52	150	10.81±0.10	27.56±0.43	54.68±0.80	8.04±0.07	19.96±1.87	64.06±2.09
BnN-109	B. napus	3G148b	China	Synthetic B. napus	CcF4S6	Self-pollination	3.61±0.16	37.31±0.17	0.00±0.00	43.97±0.39	154	9.82±0.70	24.22±1.21	56.16±2.61	7.68±0.26	20.56±2.21	64.14±2.59
BnN-110	B. napus	3G117g	China	Synthetic B. napus	CcF4S6	Self-pollination	2.87±0.20	36.26±1.61	0.25±0.22	27.16±4.34	140	11.75±0.31	25.34±1.65	54.17±1.94	-	-	-
BnN-111	B. napus	3G041b	China	Synthetic B. napus	ArCcF2-DH	Self-pollination	3.06±0.06	37.93±2.30	0.41±0.72	52.14±4.12	157	12.83±1.24	26.99±1.39	58.24±3.78	9.29±0.68	23.30±0.83	60.48±1.37
BnN-112	B. napus	3G197	China	Synthetic B. napus	CcF4S6	Self-pollination	3.39±0.42	-	-	-	-	-	-	-	8.57	17.88	66.15
BnN-113	B. napus	3G195b	China	Synthetic B. napus	CcF4-DH	Self-pollination	3.36±0.26	36.52±0.55	20.1±2.75	79.99±11.01	133	11.23±0.25	20.41±0.93	27.54±2.10	8.73±0.92	17.61±2.45	20.82±2.02
BnN-114	B. napus	3G012b	China	Synthetic B. napus	CcF4S7	Self-pollination	2.80±0.01	42.01±2.54	0.16±0.27	39.93±1.05	161	11.37±0.66	24.90±0.61	53.35±2.27	8.27±1.53	20.94±1.57	62.67±3.15
BnN-115	B. napus	3G089c	China	Synthetic B. napus	CcF4S7	Self-pollination	3.15±0.05	41.16±2.74	0.42±0.36	27.42±4.34	146	9.40±0.11	20.57±1.39	58.98±3.13	7.63±0.05	16.58±1.22	67.65±1.56
BnN-116	B. napus	3G028b	China	Synthetic B. napus	CcF4S7	Self-pollination	3.57±0.12	37.41±6.24	0.00±0.00	27.14±2.53	147	9.83±0.63	22.81±1.25	60.79±2.96	8.36±0.53	15.69±1.61	68.53±2.07
BnN-117	B. napus	3G048b	China	Synthetic B. napus	CcF4S7	Self-pollination	3.72±0.05	39.52±2.98	0.00±0.00	25.12±0.80	144	9.42±0.52	22.54±1.37	61.21±2.96	8.03±0.68	18.55±0.89	66.11±1.57
BnN-118	B. napus	3G056b	China	Synthetic B. napus	CcF4S7	Self-pollination	3.57±0.11	35.67±3.07	0.00±0.00	31.10±6.04	162	10.80±1.28	25.79±1.15	57.20±3.30	9.84±2.20	22.69±0.81	60.12±1.26
BnN-119	B. napus	3G127j	China	Synthetic B. napus	CcF4S7	Self-pollination	3.25±0.07	38.38±1.02	0.01±0.01	27.76±0.59	151	10.21±0.55	23.56±1.11	59.75±2.17	10.02±0.47	22.44±3.23	59.70±3.98
BnN-120	B. napus	3G035b	China	Synthetic B. napus	ArCcS5	Self-pollination	2.99±0.11	37.58±1.12	0.00±0.00	32.89±2.28	156	9.82±0.69	23.61±1.81	60.18±2.65	7.60±0.94	19.54±3.83	64.22±4.50
BnN-121	B. napus	3G192b	China	Synthetic B. napus	CcF4S6	Self-pollination	4.03±0.14	35.14±1.46	0.00±0.00	51.57±2.92	120	10.05±0.55	24.82±0.24	61.62±1.24	7.33±0.49	20.48±0.77	64.8±0.58
BnN-122	B. napus	3G188b	China	Synthetic B. napus	CcF4S6	Self-pollination	3.67±0.29	40.81±4.55	0.14±0.24	31.39±3.87	133	8.46±0.49	20.41±1.00	60.08±2.27	7.14±0.30	19.28±1.77	65.24±2.31
BnN-123	B. napus	3G189a	China	Synthetic B. napus	CcF4S6	Self-pollination	2.90±0.04	35.87±1.63	0.00±0.00	40.40±3.21	156	10.49±0.90	25.71±1.31	60.29±2.64	8.97±0.31	24.15±0.33	58.68±0.69
BnN-124	B. napus	3G015b	China	Synthetic B. napus	CcF4S7	Self-pollination	3.70±0.00	39.47±3.79	0.00±0.00	46.43±7.30	155	12.20±0.67	26.14±0.61	53.21±1.34	9.87±0.74	23.47±1.19	58.78±1.80
BnN-125	B. napus	3G008j	China	Synthetic B. napus	CcF4S7	Self-pollination	4.70±0.04	38.09±2.59	0.40±0.41	29.30±4.14	148	11.55±0.37	23.93±0.57	52.90±2.00	8.73±0.23	21.30±3.96	59.32±4.27
BnN-126	B. napus	3G050c	China	Synthetic B. napus	CcF4S7	Self-pollination	3.32±0.14	38.3±3.98	2.38±3.25	32.51±3.53	152	9.75±0.80	20.14±1.84	58.32±0.86	7.45±0.77	18.14±1.07	66.24±1.49
BnN-127	B. napus	3G073b	China	Synthetic B. napus	ArCcS5	Self-pollination	3.62±0.28	38.36±3.36	0.98±1.36	32.51±4.88	147	9.26±0.64	20.28±1.47	63.67±2.15	7.38±0.66	15.68±2.05	68.74±1.79
BnN-128	B. napus	3G090b	China	Synthetic B. napus	CcF4S7	Self-pollination	2.87±0.13	40.49±2.64	0.00±0.00	38.9±2.53	134	10.93±0.18	25.01±1.12	54.27±1.51	9.29±0.15	21.70±1.93	61.65±2.01
BnN-129	B. napus	3G111c	China	Synthetic B. napus	CcF4S7	Self-pollination	3.53±0.23	40.43±1.41	0.74±0.74	24.72±3.32	143	10.62±0.51	23.43±0.59	55.35±3.08	8.68±0.33	18.26±0.87	65.18±1.36
BnN-130	B. napus	3G129c	China	Synthetic B. napus	CcF4S7	Self-pollination	3.97±0.05	30.65±3.38	0.00±0.00	34.03±3.80	146	11.27±1.41	23.85±3.06	60.99±1.93	9.86±0.71	23.51±7.78	58.30±8.39
BnT-1	B. napus	Ganyou5	China	Traditional B. napus	Advanced inbreds	Self-pollination	-	-	-	-	-	-	-	-	-	-	-
BnT-2	B. napus	Yan81-2	China	Traditional B. napus	Advanced inbreds	Self-pollination	-	-	-	-	-	-	-	-	-	-	-
BnT-3	B. napus	Qianyou331	China	Traditional B. napus	Advanced inbreds	Self-pollination	-	-	-	-	-	-	-	-	-	-	-
BnT-4	B. napus	Enyou73-1-2	China	Traditional B. napus	Advanced inbreds	Self-pollination	-	-	-	-	-	-	-	-	-	-	-
BnT-5	B. napus	Chuanyou20	China	Traditional B. napus	Advanced inbreds	Self-pollination	-	-	-	-	-	-	-	-	-	-	-
BnT-6	B. napus	Chuanyou18	China	Traditional B. napus	Advanced inbreds	Self-pollination	-	-	-	-	-	-	-	-	-	-	-
BnT-7	B. napus	Xiangyou13	China	Traditional B. napus	Advanced inbreds	Self-pollination	-	-	-	-	-	-	-	-	-	-	-
BnT-8	B. napus	Xiangyou15	China	Traditional B. napus	Advanced inbreds	Self-pollination	-	-	-	-	-	-	-	-	-	-	-
BnT-9	B. napus	Zhongshuang9	China	Traditional B. napus	Advanced inbreds	Self-pollination	-	-	-	-	-	-	-	-	-	-	-
BnT-10	B. napus	2011-6200	China	Traditional B. napus	Advanced inbreds	Self-pollination	-	-	-	-	-	-	-	-	-	-	-
BnT-11	B. napus	2012-8380	China	Traditional B. napus	Advanced inbreds	Self-pollination	-	-	-	-	-	-	-	-	-	-	-
BnT-12	B. napus	Yangguang2009	China	Traditional B. napus	Advanced inbreds	Self-pollination	-	-	-	-	-	-	-	-	-	-	-
BnT-13	B. napus	Zhongshuang10	China	Traditional B. napus	Advanced inbreds	Self-pollination	-	-	-	-	-	-	-	-	-	-	-
BnT-14	B. napus	Zhongshuang6	China	Traditional B. napus	Advanced inbreds	Self-pollination	-	-	-	-	-	-	-	-	-	-	-
BnT-15	B. napus	Huayou2	China	Traditional B. napus	Advanced inbreds	Self-pollination	-	-	-	-	-	-	-	-	-	-	-
BnT-16	B. napus	Rucabo	Germany	Traditional B. napus	Advanced inbreds	Self-pollination	-	-	-	-	-	-	-	-	-	-	-
BnT-17	B. napus	Ningyou1	China	Traditional B. napus	Advanced inbreds	Self-pollination	-	-	-	-	-	-	-	-	-	-	-
BnT-18	B. napus	Ceres	Germany	Traditional B. napus	Advanced inbreds	Self-pollination	-	-	-	-	-	-	-	-	-	-	-
BnT-19	B. napus	Huashuang4	China	Traditional B. napus	Advanced inbreds	Self-pollination	-	-	-	-	-	-	-	-	-	-	-
BnT-20	B. napus	Huashuang128	China	Traditional B. napus	Advanced inbreds	Self-pollination	-	-	-	-	-	-	-	-	-	-	-
BnT-21	B. napus	Huyou17	China	Traditional B. napus	Advanced inbreds	Self-pollination	-	-	-	-	-	-	-	-	-	-	-
BnT-22	B. napus	Ningyou16	China	Traditional B. napus	Advanced inbreds	Self-pollination	-	-	-	-	-	-	-	-	-	-	-
BnT-23	B. napus	Ningyou12	China	Traditional B. napus	Advanced inbreds	Self-pollination	-	-	-	-	-	-	-	-	-	-	-
BnT-24	B. napus	Shilijia	China	Traditional B. napus	Advanced inbreds	Self-pollination	-	-	-	-	-	-	-	-	-	-	-
BnT-25	B. napus	Shilifeng	China	Traditional B. napus	Advanced inbreds	Self-pollination	-	-	-	-	-	-	-	-	-	-	-
BnT-26	B. napus	Yangyou6	China	Traditional B. napus	Advanced inbreds	Self-pollination	-	-	-	-	-	-	-	-	-	-	-
BnT-27	B. napus	Yangyou5	China	Traditional B. napus	Advanced inbreds	Self-pollination	-	-	-	-	-	-	-	-	-	-	-
BnT-28	B. napus	Zhenyou3	China	Traditional B. napus	Advanced inbreds	Self-pollination	-	-	-	-	-	-	-	-	-	-	-
BnT-29	B. napus	Hongyou3	China	Traditional B. napus	Advanced inbreds	Self-pollination	-	-	-	-	-	-	-	-	-	-	-
BnT-30	B. napus	Zheyou18	China	Traditional B. napus	Advanced inbreds	Self-pollination	-	-	-	-	-	-	-	-	-	-	-
BnT-31	B. napus	Zheshuang72	China	Traditional B. napus	Advanced inbreds	Self-pollination	-	-	-	-	-	-	-	-	-	-	-
BnT-32	B. napus	Zheshuang8	China	Traditional B. napus	Advanced inbreds	Self-pollination	-	-	-	-	-	-	-	-	-	-	-
BnT-33	B. napus	Zheyou758	China	Traditional B. napus	Advanced inbreds	Self-pollination	-	-	-	-	-	-	-	-	-	-	-
BnT-34	B. napus	Huyou14	China	Traditional B. napus	Advanced inbreds	Self-pollination	-	-	-	-	-	-	-	-	-	-	-
BnT-35	B. napus	Huyou19	China	Traditional B. napus	Advanced inbreds	Self-pollination	-	-	-	-	-	-	-	-	-	-	-
BnT-36	B. napus	Wanyou15	China	Traditional B. napus	Advanced inbreds	Self-pollination	-	-	-	-	-	-	-	-	-	-	-
BnT-37	B. napus	Wanyou20	China	Traditional B. napus	Advanced inbreds	Self-pollination	-	-	-	-	-	-	-	-	-	-	-
BnT-38	B. napus	Wanyou29	China	Traditional B. napus	Advanced inbreds	Self-pollination	-	-	-	-	-	-	-	-	-	-	-
BnT-39	B. napus	AGREV012	Germany	Traditional B. napus	Advanced inbreds	Self-pollination	-	-	-	-	-	-	-	-	-	-	-
BnT-40	B. napus	AGREV019	Germany	Traditional B. napus	Advanced inbreds	Self-pollination	-	-	-	-	-	-	-	-	-	-	-
BnT-41	B. napus	AGREV021	Germany	Traditional B. napus	Advanced inbreds	Self-pollination	-	-	-	-	-	-	-	-	-	-	-
BnT-42	B. napus	Topas	Sweden	Traditional B. napus	Advanced inbreds	Self-pollination	-	-	-	-	-	-	-	-	-	-	-
BnT-43	B. napus	Cyclon	Denmark	Traditional B. napus	Advanced inbreds	Self-pollination	-	-	-	-	-	-	-	-	-	-	-
BnT-44	B. napus	Weijie	Canada	Traditional B. napus	Advanced inbreds	Self-pollination	-	-	-	-	-	-	-	-	-	-	-
BnT-45	B. napus	Sida	Canada	Traditional B. napus	Advanced inbreds	Self-pollination	-	-	-	-	-	-	-	-	-	-	-
BnT-46	B. napus	Zhizun	Canada	Traditional B. napus	Advanced inbreds	Self-pollination	-	-	-	-	-	-	-	-	-	-	-
BnT-47	B. napus	D2	Denmark	Traditional B. napus	Advanced inbreds	Self-pollination	-	-	-	-	-	-	-	-	-	-	-
BnT-48	B. napus	D3	Denmark	Traditional B. napus	Advanced inbreds	Self-pollination	-	-	-	-	-	-	-	-	-	-	-
BnT-49	B. napus	Qu	America	Traditional B. napus	Advanced inbreds	Self-pollination	-	-	-	-	-	-	-	-	-	-	-
BnT-50	B. napus	B262	China	Traditional B. napus	Advanced inbreds	Self-pollination	-	-	-	-	-	-	-	-	-	-	-
BnT-51	B. napus	A98	China	Traditional B. napus	Advanced inbreds	Self-pollination	-	-	-	-	-	-	-	-	-	-	-
BnT-52	B. napus	B414	China	Traditional B. napus	Advanced inbreds	Self-pollination	-	-	-	-	-	-	-	-	-	-	-
BnT-53	B. napus	B308	Sweden	Traditional B. napus	Advanced inbreds	Self-pollination	-	-	-	-	-	-	-	-	-	-	-
BnT-54	B. napus	A97	China	Traditional B. napus	Advanced inbreds	Self-pollination	-	-	-	-	-	-	-	-	-	-	-
BnT-55	B. napus	A148	Sweden	Traditional B. napus	Advanced inbreds	Self-pollination	-	-	-	-	-	-	-	-	-	-	-
BnT-56	B. napus	Hubei white flower rape	China	Traditional B. napus	Advanced inbreds	Self-pollination	-	-	-	-	-	-	-	-	-	-	-
BnT-57	B. napus	Nanchuan siliqua	China	Traditional B. napus	Advanced inbreds	Self-pollination	-	-	-	-	-	-	-	-	-	-	-
BnT-58	B. napus	IMC103	China	Traditional B. napus	Advanced inbreds	Self-pollination	-	-	-	-	-	-	-	-	-	-	-
BnT-59	B. napus	Oscar	Unknown	Traditional B. napus	Advanced inbreds	Self-pollination	-	-	-	-	-	-	-	-	-	-	-
BnT-60	B. napus	Sophia	Germany	Traditional B. napus	Advanced inbreds	Self-pollination	-	-	-	-	-	-	-	-	-	-	-
BnT-61	B. napus	Campina	Germany	Traditional B. napus	Advanced inbreds	Self-pollination	-	-	-	-	-	-	-	-	-	-	-
BnT-62	B. napus	Conny	Germany	Traditional B. napus	Advanced inbreds	Self-pollination	-	-	-	-	-	-	-	-	-	-	-
BnT-63	B. napus	Wesreo	Germany	Traditional B. napus	Advanced inbreds	Self-pollination	-	-	-	-	-	-	-	-	-	-	-
BnT-64	B. napus	Wase Chousen	Germany	Traditional B. napus	Advanced inbreds	Self-pollination	-	-	-	-	-	-	-	-	-	-	-
BnT-65	B. napus	Gogatsuna	Germany	Traditional B. napus	Advanced inbreds	Self-pollination	-	-	-	-	-	-	-	-	-	-	-
BnT-66	B. napus	Nakaee Chousen	Germany	Traditional B. napus	Advanced inbreds	Self-pollination	-	-	-	-	-	-	-	-	-	-	-
BnT-67	B. napus	Cat.No.117	Germany	Traditional B. napus	Advanced inbreds	Self-pollination	-	-	-	-	-	-	-	-	-	-	-
BnT-68	B. napus	Tibet rapeseed	China	Traditional B. napus	Advanced inbreds	Self-pollination	-	-	-	-	-	-	-	-	-	-	-
BnT-69	B. napus	Youyan2	China	Traditional B. napus	Advanced inbreds	Self-pollination	-	-	-	-	-	-	-	-	-	-	-
BnT-70	B. napus	Aijiazao	China	Traditional B. napus	Advanced inbreds	Self-pollination	-	-	-	-	-	-	-	-	-	-	-
BnT-71	B. napus	Suyou1-2	China	Traditional B. napus	Advanced inbreds	Self-pollination	-	-	-	-	-	-	-	-	-	-	-
BnT-72	B. napus	Zhongshuang11-2	China	Traditional B. napus	Advanced inbreds	Self-pollination	-	-	-	-	-	-	-	-	-	-	-
BnT-73	B. napus	YangJ6711	China	Traditional B. napus	Advanced inbreds	Self-pollination	-	-	-	-	-	-	-	-	-	-	-
BnT-74	B. napus	Zhongyou821	China	Traditional B. napus	Advanced inbreds	Self-pollination	-	-	-	-	-	-	-	-	-	-	-
BnT-75	B. napus	Qinyou1	China	Traditional B. napus	Advanced inbreds	Self-pollination	-	-	-	-	-	-	-	-	-	-	-
BnT-76	B. napus	De68—12	Germany	Traditional B. napus	Advanced inbreds	Self-pollination	-	-	-	-	-	-	-	-	-	-	-
BnT-77	B. napus	Monty	Australia	Traditional B. napus	Advanced inbreds	Self-pollination	-	-	-	-	-	-	-	-	-	-	-
BnT-78	B. napus	Helios	Denmark	Traditional B. napus	Advanced inbreds	Self-pollination	-	-	-	-	-	-	-	-	-	-	-
BnT-79	B. napus	Mian96-203-09	China	Traditional B. napus	Advanced inbreds	Self-pollination	-	-	-	-	-	-	-	-	-	-	-
BnT-80	B. napus	WH-62	China	Traditional B. napus	Advanced inbreds	Self-pollination	-	-	-	-	-	-	-	-	-	-	-
BnT-81	B. napus	Yuyou1	China	Traditional B. napus	Advanced inbreds	Self-pollination	-	-	-	-	-	-	-	-	-	-	-
BnT-82	B. napus	COBRA	Germany	Traditional B. napus	Advanced inbreds	Self-pollination	-	-	-	-	-	-	-	-	-	-	-
BnT-83	B. napus	NY7	China	Traditional B. napus	Advanced inbreds	Self-pollination	-	-	-	-	-	-	-	-	-	-	-
BnT-84	B. napus	Tapidor	France	Traditional B. napus	Advanced inbreds	Self-pollination	-	-	-	-	-	-	-	-	-	-	-
BnT-85	B. napus	Huayou6	China	Traditional B. napus	Advanced inbreds	Self-pollination	-	-	-	-	-	-	-	-	-	-	-
BnT-86	B. napus	Huayou12	China	Traditional B. napus	Advanced inbreds	Self-pollination	-	-	-	-	-	-	-	-	-	-	-
BnT-87	B. napus	Cubs root	Korea	Traditional B. napus	Advanced inbreds	Self-pollination	-	-	-	-	-	-	-	-	-	-	-
BnT-88	B. napus	Huayou10	China	Traditional B. napus	Advanced inbreds	Self-pollination	-	-	-	-	-	-	-	-	-	-	-
BnT-89	B. napus	Bienvenu	France	Traditional B. napus	Advanced inbreds	Self-pollination	-	-	-	-	-	-	-	-	-	-	-
BnT-90	B. napus	Shengli rape	Japan	Traditional B. napus	Advanced inbreds	Self-pollination	-	-	-	-	-	-	-	-	-	-	-
BnT-91	B. napus	Erake	Poland	Traditional B. napus	Advanced inbreds	Self-pollination	-	-	-	-	-	-	-	-	-	-	-
BnT-92	B. napus	Taisetsu	Japan	Traditional B. napus	Advanced inbreds	Self-pollination	-	-	-	-	-	-	-	-	-	-	-
BnT-93	B. napus	Cresor	France	Traditional B. napus	Advanced inbreds	Self-pollination	-	-	-	-	-	-	-	-	-	-	-
BnT-94	B. napus	Comet	Sweden	Traditional B. napus	Advanced inbreds	Self-pollination	-	-	-	-	-	-	-	-	-	-	-
BnT-95	B. napus	Askari	Germany	Traditional B. napus	Advanced inbreds	Self-pollination	-	-	-	-	-	-	-	-	-	-	-
BnT-96	B. napus	Chuosenshu	Korea	Traditional B. napus	Advanced inbreds	Self-pollination	-	-	-	-	-	-	-	-	-	-	-
BnT-97	B. napus	Wesbrook	Australia	Traditional B. napus	Advanced inbreds	Self-pollination	-	-	-	-	-	-	-	-	-	-	-
BnT-98	B. napus	Suigenshu	Korea	Traditional B. napus	Advanced inbreds	Self-pollination	-	-	-	-	-	-	-	-	-	-	-
BnT-99	B. napus	Shengliqinggeng	China	Traditional B. napus	Advanced inbreds	Self-pollination	-	-	-	-	-	-	-	-	-	-	-
BnT-100	B. napus	Mijiaduotou rape	China	Traditional B. napus	Advanced inbreds	Self-pollination	-	-	-	-	-	-	-	-	-	-	-
BnT-101	B. napus	Aiqishengli	China	Traditional B. napus	Advanced inbreds	Self-pollination	-	-	-	-	-	-	-	-	-	-	-
BnT-102	B. napus	Caojingshengli	China	Traditional B. napus	Advanced inbreds	Self-pollination	-	-	-	-	-	-	-	-	-	-	-
BnT-103	B. napus	Huyou3	China	Traditional B. napus	Advanced inbreds	Self-pollination	-	-	-	-	-	-	-	-	-	-	-
BnT-104	B. napus	Caoyou2	China	Traditional B. napus	Advanced inbreds	Self-pollination	-	-	-	-	-	-	-	-	-	-	-
BnT-105	B. napus	Huyou16-2	China	Traditional B. napus	Advanced inbreds	Self-pollination	-	-	-	-	-	-	-	-	-	-	-
BnT-106	B. napus	Fengding240	China	Traditional B. napus	Advanced inbreds	Self-pollination	-	-	-	-	-	-	-	-	-	-	-
BnT-107	B. napus	Quanzi rape	China	Traditional B. napus	Advanced inbreds	Self-pollination	-	-	-	-	-	-	-	-	-	-	-
BnT-108	B. napus	Dahuaqiu	China	Traditional B. napus	Advanced inbreds	Self-pollination	-	-	-	-	-	-	-	-	-	-	-
BnT-109	B. napus	Rongxuan	Korea	Traditional B. napus	Advanced inbreds	Self-pollination	-	-	-	-	-	-	-	-	-	-	-
BnT-110	B. napus	Ningyou8	China	Traditional B. napus	Advanced inbreds	Self-pollination	-	-	-	-	-	-	-	-	-	-	-
BnT-111	B. napus	Duoyou1	China	Traditional B. napus	Advanced inbreds	Self-pollination	-	-	-	-	-	-	-	-	-	-	-
BnT-112	B. napus	Huaiyou6	China	Traditional B. napus	Advanced inbreds	Self-pollination	-	-	-	-	-	-	-	-	-	-	-
BnT-113	B. napus	Huaiyou12	China	Traditional B. napus	Advanced inbreds	Self-pollination	-	-	-	-	-	-	-	-	-	-	-
BnT-114	B. napus	Peixuan170	China	Traditional B. napus	Advanced inbreds	Self-pollination	-	-	-	-	-	-	-	-	-	-	-
BnT-115	B. napus	Guangde138	China	Traditional B. napus	Advanced inbreds	Self-pollination	-	-	-	-	-	-	-	-	-	-	-
BnT-116	B. napus	Guangde8104	China	Traditional B. napus	Advanced inbreds	Self-pollination	-	-	-	-	-	-	-	-	-	-	-
BnT-117	B. napus	Dangyouzao1	China	Traditional B. napus	Advanced inbreds	Self-pollination	-	-	-	-	-	-	-	-	-	-	-
BnT-118	B. napus	Gaungde761	China	Traditional B. napus	Advanced inbreds	Self-pollination	-	-	-	-	-	-	-	-	-	-	-
BnT-119	B. napus	Tonglinghuaye	China	Traditional B. napus	Advanced inbreds	Self-pollination	-	-	-	-	-	-	-	-	-	-	-
BnT-120	B. napus	Chu107	China	Traditional B. napus	Advanced inbreds	Self-pollination	-	-	-	-	-	-	-	-	-	-	-
BnT-121	B. napus	Wanyouzao	China	Traditional B. napus	Advanced inbreds	Self-pollination	-	-	-	-	-	-	-	-	-	-	-
BnT-122	B. napus	Chuxianbaihua	China	Traditional B. napus	Advanced inbreds	Self-pollination	-	-	-	-	-	-	-	-	-	-	-
BnT-123	B. napus	Jie65-1	China	Traditional B. napus	Advanced inbreds	Self-pollination	-	-	-	-	-	-	-	-	-	-	-
BnT-124	B. napus	Shenhuang1	China	Traditional B. napus	Advanced inbreds	Self-pollination	-	-	-	-	-	-	-	-	-	-	-
BnT-125	B. napus	Zheyou601	China	Traditional B. napus	Advanced inbreds	Self-pollination	-	-	-	-	-	-	-	-	-	-	-
BnT-126	B. napus	Sangao rape	China	Traditional B. napus	Advanced inbreds	Self-pollination	-	-	-	-	-	-	-	-	-	-	-
BnT-127	B. napus	Zaofeng1	China	Traditional B. napus	Advanced inbreds	Self-pollination	-	-	-	-	-	-	-	-	-	-	-
BnT-128	B. napus	Chuanyou2	China	Traditional B. napus	Advanced inbreds	Self-pollination	-	-	-	-	-	-	-	-	-	-	-
BnT-129	B. napus	Bronowski	Poland	Traditional B. napus	Advanced inbreds	Self-pollination	-	-	-	-	-	-	-	-	-	-	-
BnT-130	B. napus	Regent	Canada	Traditional B. napus	Advanced inbreds	Self-pollination	-	-	-	-	-	-	-	-	-	-	-
HS3	B. napus	Huashuang3	China	Original parent of new-type B. napus	DH line	Self-pollination	-	-	-	-	-	-	-	-	-	-	-
Br-1	B.rapa	Va0042		B.rapa	Advanced inbreds	Self-pollination	-	-	-	-	-	-	-	-	-	-	-
Br-2	B.rapa	Baiyou1	China	Original parent of new-type B. napus	Advanced inbreds	Self-pollination	-	-	-	-	-	-	-	-	-	-	-
Br-3	B.rapa	Chuan162	China	Original parent of new-type B. napus	Advanced inbreds	Self-pollination	-	-	-	-	-	-	-	-	-	-	-
Br-4	B.rapa	Dejianghuangyoucai	China	B.rapa	Advanced inbreds	Self-pollination	-	-	-	-	-	-	-	-	-	-	-
Br-5	B.rapa	Denglongzhong	China	Original parent of new-type B. napus	Advanced inbreds	Self-pollination	-	-	-	-	-	-	-	-	-	-	-
Br-6	B.rapa	Fenyang youcai	China	Original parent of new-type B. napus	Advanced inbreds	Self-pollination	-	-	-	-	-	-	-	-	-	-	-
Br-7	B.rapa	Longlitian youcai	China	Original parent of new-type B. napus	Advanced inbreds	Self-pollination	-	-	-	-	-	-	-	-	-	-	-
Br-8	B.rapa	Qixingjian	China	Original parent of new-type B. napus	Advanced inbreds	Self-pollination	-	-	-	-	-	-	-	-	-	-	-
Br-9	B.rapa	Shangdang youcai	China	Original parent of new-type B. napus	Advanced inbreds	Self-pollination	-	-	-	-	-	-	-	-	-	-	-
Br-10	B.rapa	Wulitian youcai	China	Original parent of new-type B. napus	Advanced inbreds	Self-pollination	-	-	-	-	-	-	-	-	-	-	-
Br-11	B.rapa	Wuzhong youcai	China	B.rapa	Advanced inbreds	Self-pollination	-	-	-	-	-	-	-	-	-	-	-
Br-12	B.rapa	Xishui youcai	China	Original parent of new-type B. napus	Advanced inbreds	Self-pollination	-	-	-	-	-	-	-	-	-	-	-
Br-13	B.rapa	Xindutizishuan	China	B.rapa	Advanced inbreds	Self-pollination	-	-	-	-	-	-	-	-	-	-	-
Br-14	B.rapa	Yangyou2	China	Original parent of new-type B. napus	Advanced inbreds	Self-pollination	-	-	-	-	-	-	-	-	-	-	-
Br-15	B.rapa	Zhejiang1	China	Original parent of new-type B. napus	Advanced inbreds	Self-pollination	-	-	-	-	-	-	-	-	-	-	-
Bc-1	B.carinata	CGN03931	Ethiopian	Original parent of new-type B. napus	Advanced inbreds	Self-pollination	-	-	-	-	-	-	-	-	-	-	-
Bc-2	B.carinata	CGN03935	Ethiopian	Original parent of new-type B. napus	Advanced inbreds	Self-pollination	-	-	-	-	-	-	-	-	-	-	-
Bc-3	B.carinata	CGN03941	Ethiopian	Original parent of new-type B. napus	Advanced inbreds	Self-pollination	-	-	-	-	-	-	-	-	-	-	-
Bc-4	B.carinata	CGN03943	Ethiopian	Original parent of new-type B. napus	Advanced inbreds	Self-pollination	-	-	-	-	-	-	-	-	-	-	-
Bc-5	B.carinata	CGN03944	Ethiopian	Original parent of new-type B. napus	Advanced inbreds	Self-pollination	-	-	-	-	-	-	-	-	-	-	-
Bc-6	B.carinata	CGN03947	Ethiopian	B.carinata	Advanced inbreds	Self-pollination	-	-	-	-	-	-	-	-	-	-	-
Bc-7	B.carinata	CGN03949	Ethiopian	Original parent of new-type B. napus	Advanced inbreds	Self-pollination	-	-	-	-	-	-	-	-	-	-	-
Bc-8	B.carinata	CGN03960	Ethiopian	Original parent of new-type B. napus	Advanced inbreds	Self-pollination	-	-	-	-	-	-	-	-	-	-	-
Bc-9	B.carinata	CGN03976	Ethiopian	B.carinata	Advanced inbreds	Self-pollination	-	-	-	-	-	-	-	-	-	-	-
Bc-10	B.carinata	CGN04007	Ethiopian	Original parent of new-type B. napus	Advanced inbreds	Self-pollination	-	-	-	-	-	-	-	-	-	-	-
Bc-11	B.carinata	CGN04025	Ethiopian	Original parent of new-type B. napus	Advanced inbreds	Self-pollination	-	-	-	-	-	-	-	-	-	-	-
Bc-12	B.carinata	CGN04027	Ethiopian	B.carinata	Advanced inbreds	Self-pollination	-	-	-	-	-	-	-	-	-	-	-
Bc-13	B.carinata	CGN04032	Ethiopian	B.carinata	Advanced inbreds	Self-pollination	-	-	-	-	-	-	-	-	-	-	-
Bc-14	B.carinata	CGN04033	Ethiopian	Original parent of new-type B. napus	Advanced inbreds	Self-pollination	-	-	-	-	-	-	-	-	-	-	-
