# Supplementary material for: Genetic changes in a novel breeding population of Brassica napus synthesized from hundreds of crosses between B. rapa and B. carinata
Source: Plant Biotechnol J. 2017 Aug 16;16(2):507–19. doi: 10.1111/pbi.12791 (PMC5811809; doi:10.1111/pbi.12791)
Supplement: Supplementary file 6 — Table S3 Polymorphism within and among the population of new‐type Brassica napus and its parental species as evaluated by the Illumina Infinium Brassica 60K SNP array. [file PBI-16-507-s004.xlsx]

## Sheet: Sheet1
Table S3 The polymorphism within and among the population of new-type Brassica napus and its parental species as evaluated by the Illumina Infinium Brassica 60K SNP array
Chromosome	BnN			BnT			Br			Bc			HS3	Whole
	SNP No.	PIC	Gene diversity	SNP No.	PIC	Gene diversity	SNP No.	PIC	Gene diversity	SNP No.	PIC	Gene diversity		SNP No.	PIC	Gene diversity
A01	1161	0.298616	0.376038	1219	0.299291	0.375612	889	0.2843	0.3555				\	1260	0.306509	0.387878
A02	965	0.298528	0.376591	1014	0.298189	0.374262	741	0.283	0.3612				\	1037	0.301882	0.380852
A03	1635	0.294102	0.368878	1814	0.301149	0.378326	1356	0.2881	0.3609				\	1851	0.300452	0.378156
A04	1062	0.29196	0.366637	1187	0.300031	0.376664	830	0.2883	0.3613				\	1209	0.295819	0.372105
A05	1176	0.274349	0.340601	1255	0.294199	0.366807	897	0.284	0.354				\	1281	0.291954	0.365184
A06	1205	0.300518	0.379382	1275	0.298354	0.37422	863	0.284	0.354				\	1305	0.306044	0.38682
A07	1392	0.286173	0.357414	1529	0.296538	0.371495	1000	0.2869	0.3587				\	1555	0.291858	0.365368
A08	879	0.269519	0.33252	930	0.311466	0.396836	706	0.2872	0.3591				\	975	0.304581	0.384042
A09	1226	0.290999	0.362663	1302	0.319566	0.407098	924	0.2868	0.3589				\	1331	0.310726	0.393484
A10	1159	0.2731	0.341495	1274	0.30561	0.385667	899	0.2658	0.3273				\	1311	0.293287	0.367867
A subgenome	11860	0.28828	0.360911	12799	0.30219	0.38024	9105	0.284437	0.3552				\	13115	0.30008	0.377816
C01	1621	0.326173	0.417103	1723	0.275966	0.336048				142	0.284	0.3589	\	1750	0.328447	0.423515
C02	207	0.272084	0.336205	215	0.279128	0.343154				38	0.3026	0.3885	\	228	0.280799	0.347763
C03	1789	0.304551	0.384255	2101	0.307778	0.388122				492	0.2917	0.3672	\	2146	0.306292	0.386764
C04	2313	0.219686	0.26107	2462	0.317826	0.403533				380	0.2519	0.306	\	2517	0.293356	0.363268
C05	633	0.296765	0.373862	651	0.300413	0.379996				160	0.3145	0.4007	\	701	0.301268	0.381005
C06	815	0.295495	0.370898	954	0.294447	0.369844				219	0.3022	0.3822	\	993	0.288728	0.360687
C07	1221	0.325048	0.415876	1223	0.261836	0.323008				247	0.281	0.3551	\	1302	0.315611	0.401511
C08	771	0.312893	0.398253	1043	0.285902	0.356315				159	0.3061	0.3916	\	1070	0.277645	0.348913
C09	668	0.29848	0.376819	687	0.275983	0.34251				152	0.2808	0.3501	\	720	0.306458	0.388358
C subgenome	10038	0.288959	0.362344	11059	0.293799	0.367476				1989	0.2857	0.3588	\	11427	0.302882	0.382056
AC genome	21898	0.288591	0.361568	23858	0.298301	0.374323							\	24542	0.301384	0.37979
Unassigned	11643	0.290078	0.363702	12254	0.294432	0.36885	4853	0.2856	0.3572	2001	0.3019	0.387	\		0.300107	0.377514
Total	33541	0.289107	0.362308	36112	0.296988	0.372466	13958	0.2848	0.3559	3990	0.2938	0.3729	\	37473	0.300944	0.379005
