# Supplementary material for: Genetic changes in a novel breeding population of Brassica napus synthesized from hundreds of crosses between B. rapa and B. carinata
Source: Plant Biotechnol J. 2017 Aug 16;16(2):507–19. doi: 10.1111/pbi.12791 (PMC5811809; doi:10.1111/pbi.12791)
Supplement: Supplementary file 7 — Table S4 Haplotype blocks >50 kb identified in the new‐type Brassica napus and traditional Brassica napus populations. [file PBI-16-507-s009.xlsx]

## Sheet: Table S4
Table S4 Haplotype blocks > 50 kb identified in the new-type Brassica napus and traditional Brassica napus populations
Chromosome	Block	Start marker			End marker			Interval (kb)	Identified population
		Marker name	Position	SNP	Marker name	Position	SNP
A01	BnNBlock1	Bn-A01-p460072	50057	T/C	Bn-A01-p598242	180993	G/C	130.936	BnN
A01	BnNBlock2	Bn-A01-p609857	198773	A/C	Bn-A01-p820317	449130	T/C	250.357	BnN
A01	BnNBlock3	Bn-A01-p912298	530542	T/C	Bn-A01-p970103	588014	T/C	57.472	BnN
A01	BnNBlock4	Bn-A01-p1156979	760657	T/G	Bn-A01-p1249847	850388	T/C	89.731	BnN
A01	BnNBlock5	Bn-A01-p150028	2535567	T/G	Bn-A01-p207363	2591408	T/C	55.841	BnN
A01	BnNBlock6	Bn-A01-p250759	2628312	A/C	Bn-A01-p324562	2700422	A/C	72.11	BnN
A01	BnNBlock7	Bn-A01-p3045214	2751676	T/G	Bn-A01-p3111607	2814405	A/C	62.729	BnN
A01	BnNBlock8	Bn-A01-p4908924	4512346	A/C	Bn-A01-p5071350	4656670	T/G	144.324	BnN
A01	BnNBlock9	Bn-A01-p5522870	5082499	A/G	Bn-A01-p5647795	5154550	T/C	72.051	BnN
A01	BnNBlock10	Bn-A01-p5661294	5169123	T/G	Bn-A01-p5775331	5243967	A/G	74.844	BnN
A01	BnNBlock11	Bn-A01-p7430242	6794635	T/C	Bn-A01-p7667896	6923087	A/G	128.452	BnN
A01	BnNBlock12	Bn-A01-p8129876	7303360	T/C	Bn-A01-p8418102	7530718	A/G	227.358	BnN
A01	BnNBlock13	Bn-A01-p10181972	8782945	A/C	Bn-A01-p10251052	8854035	A/G	71.09	BnN
A01	BnNBlock14	Bn-A01-p10934377	9038902	A/C	Bn-A01-p10991782	9094082	T/G	55.18	BnN
A01	BnNBlock15	Bn-A01-p11052248	9167262	T/G	Bn-A01-p11309186	9395623	T/G	228.361	BnN
A01	BnNBlock16	Bn-A01-p10590357	9511107	T/C	Bn-A01-p10740084	9654047	A/G	142.94	BnN
A01	BnNBlock17	Bn-A01-p11807124	10121074	A/C	Bn-Scaffold000444-p5763	10254917	A/G	133.843	BnN
A01	BnNBlock18	Bn-A01-p12221698	10406795	T/C	Bn-A01-p12543678	10755575	T/C	348.78	BnN
A01	BnNBlock19	Bn-A01-p12560952	10769470	A/C	Bn-Scaffold000300-p15526	10830943	T/C	61.473	BnN
A01	BnNBlock20	Bn-Scaffold000300-p20118	10835654	A/G	Bn-A01-p12665045	10918449	A/G	82.795	BnN
A01	BnNBlock21	Bn-A01-p12665250	10918654	T/C	Bn-A01-p15496772	12941478	A/G	2022.82	BnN
A01	BnNBlock22	Bn-A01-p15568028	12993849	T/G	Bn-A01-p16461639	14365512	A/G	1371.66	BnN
A01	BnNBlock23	Bn-A01-p16476326	14374249	T/G	Bn-A01-p16694394	14544460	A/C	170.211	BnN
A01	BnNBlock24	Bn-Scaffold000508-p6116	14765450	T/C	Bn-A01-p17015383	14879697	A/G	114.247	BnN
A01	BnNBlock25	Bn-A01-p17552389	14972099	A/G	Bn-A01-p17629628	15126423	A/C	154.324	BnN
A01	BnNBlock26	Bn-A01-p17905950	15205955	T/G	Bn-A01-p17997441	15326734	T/C	120.779	BnN
A01	BnNBlock27	Bn-A01-p17081120	15453848	T/C	Bn-A01-p17156534	15544358	A/C	90.51	BnN
A01	BnNBlock28	Bn-A01-p18205455	15691813	T/C	Bn-A01-p18330598	15847405	T/C	155.592	BnN
A01	BnNBlock29	Bn-A05-p23466337	16089749	T/C	Bn-A01-p19731678	16530725	T/C	440.976	BnN
A01	BnNBlock30	Bn-A01-p19879925	16671549	T/G	Bn-A01-p19955264	16752201	A/G	80.652	BnN
A01	BnNBlock31	Bn-A01-p20564016	17369763	A/G	Bn-A01-p20814699	17621497	T/G	251.734	BnN
A01	BnNBlock32	Bn-A01-p21141514	17820643	A/C	Bn-A01-p21527187	18141269	T/C	320.626	BnN
A01	BnNBlock33	Bn-A01-p22948925	19438919	T/C	Bn-A01-p22999151	19494343	T/C	55.424	BnN
A01	BnNBlock34	Bn-A01-p24705790	20473911	A/G	Bn-A01-p24813515	20549180	T/C	75.269	BnN
A02	BnNBlock35	Bn-A02-p5507193	2627033	T/C	Bn-A02-p5571981	2690320	A/G	63.287	BnN
A02	BnNBlock36	Bn-A02-p5664842	2804657	T/C	Bn-A02-p5859447	3030379	T/C	225.722	BnN
A02	BnNBlock37	Bn-A02-p5923878	3111493	T/C	Bn-A02-p6147823	3316246	T/C	204.753	BnN
A02	BnNBlock38	Bn-A02-p8294934	5263544	T/C	Bn-A02-p8391383	5341711	A/C	78.167	BnN
A02	BnNBlock39	Bn-A02-p8777846	5746572	A/C	Bn-A02-p9064726	5883378	T/C	136.806	BnN
A02	BnNBlock40	Bn-A02-p10096185	6922449	T/G	Bn-A02-p10186594	7033165	T/G	110.716	BnN
A02	BnNBlock41	Bn-A02-p10524842	7382024	T/G	Bn-A02-p10587232	7453094	A/G	71.07	BnN
A02	BnNBlock42	Bn-A02-p10629886	7494679	T/C	Bn-A02-p10763116	7592713	T/C	98.034	BnN
A02	BnNBlock43	Bn-A02-p10822102	7655522	T/C	Bn-A01-p16627043	7791837	A/G	136.315	BnN
A02	BnNBlock44	Bn-A02-p11060975	7821735	T/C	Bn-A02-p11159353	7932770	T/C	111.035	BnN
A02	BnNBlock45	Bn-A02-p11660867	8378578	A/C	Bn-A02-p11738896	8451413	T/C	72.835	BnN
A02	BnNBlock46	Bn-A02-p11906704	8616154	T/C	Bn-A02-p11998540	8705171	A/G	89.017	BnN
A02	BnNBlock47	Bn-A02-p12179579	8888430	T/C	Bn-A02-p12278577	8993626	T/C	105.196	BnN
A02	BnNBlock48	Bn-A02-p12295281	9011453	A/C	Bn-A02-p12363140	9075882	A/G	64.429	BnN
A02	BnNBlock49	Bn-A02-p12512328	9230528	T/C	Bn-A02-p12559982	9286641	T/C	56.113	BnN
A02	BnNBlock50	Bn-A02-p12608089	9345490	A/G	Bn-A02-p12637974	9405646	T/C	60.156	BnN
A02	BnNBlock51	Bn-A02-p13570742	10245321	A/G	Bn-A02-p13822105	10467921	T/C	222.6	BnN
A02	BnNBlock52	Bn-A02-p14287347	10659835	T/C	Bn-A02-p14040220	10824568	T/C	164.733	BnN
A02	BnNBlock53	Bn-A02-p14127042	10916014	T/C	Bn-A02-p14500945	11256776	T/C	340.762	BnN
A02	BnNBlock54	Bn-A02-p14886507	11496461	T/C	Bn-A02-p14996107	11608716	A/C	112.255	BnN
A02	BnNBlock55	Bn-A05-p9250358	12869660	A/C	Bn-A05-p9076153	13016974	A/G	147.314	BnN
A02	BnNBlock56	Bn-A02-p17381818	14550607	T/C	Bn-A02-p18101171	17261240	T/C	2710.63	BnN
A02	BnNBlock57	Bn-A02-p18966918	17970989	A/C	Bn-A02-p19212766	18255016	A/C	284.027	BnN
A02	BnNBlock58	Bn-A02-p19573867	18678386	A/G	Bn-A02-p19674831	18784336	A/G	105.95	BnN
A02	BnNBlock59	Bn-A02-p20718651	19271966	T/G	Bn-A02-p20461477	19549471	T/C	277.505	BnN
A02	BnNBlock60	Bn-A02-p19927952	20223346	A/C	Bn-A02-p19872956	20278675	T/C	55.329	BnN
A02	BnNBlock61	Bn-A02-p23819797	22047891	A/G	Bn-A02-p23897014	22129127	A/G	81.236	BnN
A02	BnNBlock62	Bn-A02-p24178094	22406580	T/C	Bn-A02-p24402133	22528404	T/G	121.824	BnN
A02	BnNBlock63	Bn-A02-p24508488	22630377	T/G	Bn-A02-p24552843	22692723	A/G	62.346	BnN
A02	BnNBlock64	Bn-A02-p24675182	22769252	A/G	Bn-A02-p24809526	22898300	A/C	129.048	BnN
A02	BnNBlock65	Bn-A02-p24928311	23021114	T/C	Bn-A02-p25109769	23183974	A/C	162.86	BnN
A03	BnNBlock66	Bn-A03-p29938	13529	T/C	Bn-A03-p135145	142005	A/G	128.476	BnN
A03	BnNBlock67	Bn-A03-p1805828	1405408	A/G	Bn-A03-p1894119	1506533	A/G	101.125	BnN
A03	BnNBlock68	Bn-A03-p3272346	2830858	T/C	Bn-A03-p3492107	3051808	A/G	220.95	BnN
A03	BnNBlock69	Bn-A03-p5643775	5068593	A/C	Bn-A03-p5809860	5241577	A/C	172.984	BnN
A03	BnNBlock70	Bn-A03-p6228570	5594660	A/C	Bn-A03-p6299523	5649406	T/C	54.746	BnN
A03	BnNBlock71	Bn-A03-p6677819	5958709	A/G	Bn-A03-p6744344	6017757	T/C	59.048	BnN
A03	BnNBlock72	Bn-A03-p7007377	6291298	A/G	Bn-A03-p7094698	6379966	A/G	88.668	BnN
A03	BnNBlock73	Bn-A03-p7178917	6451938	A/G	Bn-A03-p7235826	6511599	A/C	59.661	BnN
A03	BnNBlock74	Bn-A03-p7491211	6789347	A/C	Bn-A03-p7555264	6861058	T/C	71.711	BnN
A03	BnNBlock75	Bn-A03-p7641673	6942894	T/C	Bn-A03-p7818081	7108590	A/G	165.696	BnN
A03	BnNBlock76	Bn-A03-p7840758	7132761	T/G	Bn-A03-p8059035	7350980	T/G	218.219	BnN
A03	BnNBlock77	Bn-A03-p8181187	7488469	T/G	Bn-A03-p8381012	7693069	A/C	204.6	BnN
A03	BnNBlock78	Bn-A03-p8956355	8260594	A/G	Bn-A03-p9093699	8392566	A/C	131.972	BnN
A03	BnNBlock79	Bn-A03-p9921928	9124167	A/G	Bn-A03-p10010569	9204999	T/G	80.832	BnN
A03	BnNBlock80	Bn-A03-p11086751	10203618	T/C	Bn-Scaffold001128-p1186	10272807	A/G	69.189	BnN
A03	BnNBlock81	Bn-A03-p11546520	10672209	A/C	Bn-A03-p11617534	10749280	A/T	77.071	BnN
A03	BnNBlock82	Bn-A03-p12186958	11303688	A/G	Bn-A03-p12313036	11373438	T/C	69.75	BnN
A03	BnNBlock83	Bn-A03-p12393626	11476948	T/A	Bn-A03-p12512134	11631047	T/C	154.099	BnN
A03	BnNBlock84	Bn-A03-p12518314	11636587	T/C	Bn-A03-p12639319	11774576	T/C	137.989	BnN
A03	BnNBlock85	Bn-A03-p12859516	11999944	T/C	Bn-A03-p13043164	12169555	T/C	169.611	BnN
A03	BnNBlock86	Bn-A03-p13236840	12404980	T/C	Bn-A03-p13451851	12569977	A/C	164.997	BnN
A03	BnNBlock87	Bn-A03-p13533904	12677334	A/C	Bn-A03-p13664657	12809650	T/G	132.316	BnN
A03	BnNBlock88	Bn-A03-p13922223	13047766	A/G	Bn-A03-p13996014	13139722	A/G	91.956	BnN
A03	BnNBlock89	Bn-A03-p14355646	13533922	T/C	Bn-A03-p14434665	13603433	T/C	69.511	BnN
A03	BnNBlock90	Bn-A03-p15622267	14683282	A/G	Bn-A03-p15725925	14790945	A/G	107.663	BnN
A03	BnNBlock91	Bn-A03-p16901041	16074769	A/C	Bn-A03-p17038965	16191171	A/G	116.402	BnN
A03	BnNBlock92	Bn-A03-p18570046	17576879	T/G	Bn-A03-p18618990	17636019	T/C	59.14	BnN
A03	BnNBlock93	Bn-A03-p18692928	17720451	T/C	Bn-A03-p18765971	17784427	T/G	63.976	BnN
A03	BnNBlock94	Bn-A03-p18828645	17842371	T/G	Bn-A03-p18899284	17922954	T/G	80.583	BnN
A03	BnNBlock95	Bn-A03-p19202899	18151774	A/G	Bn-A03-p19333794	18299417	T/G	147.643	BnN
A03	BnNBlock96	Bn-A03-p20318892	19186407	T/C	Bn-A03-p20398711	19268228	T/C	81.821	BnN
A03	BnNBlock97	Bn-A03-p21540310	20319941	A/C	Bn-A03-p21632587	20419328	T/G	99.387	BnN
A03	BnNBlock98	Bn-A03-p21862988	20652978	T/C	Bn-A03-p21927724	20721483	T/C	68.505	BnN
A03	BnNBlock99	Bn-A03-p22619997	21405697	T/C	Bn-A03-p22820800	21570085	A/C	164.388	BnN
A03	BnNBlock100	Bn-A03-p22886478	21634423	A/G	Bn-A03-p23027465	21814588	T/C	180.165	BnN
A03	BnNBlock101	Bn-A03-p23041853	21828730	A/G	Bn-A03-p23485055	22043862	A/C	215.132	BnN
A03	BnNBlock102	Bn-A03-p23672735	22240542	A/C	Bn-A03-p23799968	22477602	T/G	237.06	BnN
A03	BnNBlock103	Bn-A03-p24363811	22900933	T/C	Bn-A03-p24588576	23095773	A/G	194.84	BnN
A03	BnNBlock104	Bn-A03-p25474850	23842783	T/C	Bn-A03-p25708944	24090077	T/C	247.294	BnN
A03	BnNBlock105	Bn-A03-p25715049	24095955	A/G	Bn-A03-p25843937	24217897	A/G	121.942	BnN
A03	BnNBlock106	Bn-A03-p26284882	24676377	T/C	Bn-A03-p26433912	24825452	A/G	149.075	BnN
A03	BnNBlock107	Bn-A03-p27354494	25612851	A/C	Bn-A03-p27398935	25671781	T/G	58.93	BnN
A03	BnNBlock108	Bn-A03-p27541115	25838209	T/G	Bn-A03-p27752857	25971981	A/G	133.772	BnN
A03	BnNBlock109	Bn-A03-p27791357	26001435	T/G	Bn-A03-p27840169	26059218	A/G	57.783	BnN
A03	BnNBlock110	Bn-A03-p29279909	26274032	T/C	Bn-A03-p29391849	26400094	T/C	126.062	BnN
A03	BnNBlock111	Bn-A03-p28126287	26597246	A/T	Bn-A03-p28279796	26756823	A/C	159.577	BnN
A03	BnNBlock112	Bn-A03-p28843588	27281206	A/C	Bn-A03-p28948799	27358862	T/C	77.656	BnN
A03	BnNBlock113	Bn-A03-p29583640	27619603	A/G	Bn-A03-p29899721	27938180	T/C	318.577	BnN
A03	BnNBlock114	Bn-A03-p30658785	28438748	A/C	Bn-A03-p30879164	28671874	A/G	233.126	BnN
A03	BnNBlock115	Bn-A03-p30905429	28699891	T/C	Bn-A03-p31076904	28971328	T/C	271.437	BnN
A03	BnNBlock116	Bn-A03-p31088264	28984867	A/G	Bn-A03-p31212393	29097977	A/G	113.11	BnN
A03	BnNBlock117	Bn-Scaffold000096-p843919	29496800	A/G	Bn-Scaffold000372-p15947	29734265	T/C	237.465	BnN
A04	BnNBlock118	Bn-A04-p24368	42777	T/G	Bn-A04-p251383	184383	T/C	141.606	BnN
A04	BnNBlock119	Bn-A04-p556991	437302	T/G	Bn-A04-p643876	525724	A/G	88.422	BnN
A04	BnNBlock120	Bn-A04-p1353238	1105089	T/C	Bn-A04-p1451594	1203873	T/G	98.784	BnN
A04	BnNBlock121	Bn-A04-p1480226	1225104	A/G	Bn-A04-p1623151	1349471	T/G	124.367	BnN
A04	BnNBlock122	Bn-A04-p1774031	1510212	A/C	Bn-A04-p1880654	1618219	T/C	108.007	BnN
A04	BnNBlock123	Bn-A04-p2048587	1932784	T/C	Bn-A04-p1991843	1991934	A/C	59.15	BnN
A04	BnNBlock124	Bn-A04-p2944723	2605834	T/C	Bn-A04-p3021710	2730454	T/G	124.62	BnN
A04	BnNBlock125	Bn-A04-p3448682	3103853	T/C	Bn-A04-p3563096	3238966	T/C	135.113	BnN
A04	BnNBlock126	Bn-A04-p3875034	3492187	A/G	Bn-A04-p3990828	3588072	A/G	95.885	BnN
A04	BnNBlock127	Bn-A06-p5346849	3787131	A/C	Bn-A04-p4074703	4144135	A/G	357.004	BnN
A04	BnNBlock128	Bn-A04-p4152511	4205127	A/G	Bn-A04-p4349715	4468764	A/G	263.637	BnN
A04	BnNBlock129	Bn-A04-p4742377	4763247	T/G	Bn-A04-p4879262	4919426	T/C	156.179	BnN
A04	BnNBlock130	Bn-A04-p4909402	5023593	A/G	Bn-A04-p4978780	5117437	T/G	93.844	BnN
A04	BnNBlock131	Bn-Scaffold000104-p546329	6344047	T/G	Bn-Scaffold000104-p33765	6810846	C/G	466.799	BnN
A04	BnNBlock132	Bn-A04-p5809264	6946951	A/G	Bn-A04-p5880992	7008007	A/C	61.056	BnN
A04	BnNBlock133	Bn-A04-p5983577	7178494	A/G	Bn-A04-p6047600	7251653	T/C	73.159	BnN
A04	BnNBlock134	Bn-A04-p6319430	7548824	T/G	Bn-A04-p6463878	7666462	A/G	117.638	BnN
A04	BnNBlock135	Bn-A04-p6588935	7808834	A/G	Bn-A04-p6685294	7918697	A/G	109.863	BnN
A04	BnNBlock136	Bn-A04-p7113584	8389225	T/C	Bn-A04-p7233978	8521837	T/G	132.612	BnN
A04	BnNBlock137	Bn-A04-p7822585	9142216	A/G	Bn-A04-p7897465	9216085	T/C	73.869	BnN
A04	BnNBlock138	Bn-A04-p8287776	9607147	T/C	Bn-A04-p8587019	9899906	T/G	292.759	BnN
A04	BnNBlock139	Bn-A04-p8828462	9941524	T/C	Bn-A04-p9119867	10212639	T/C	271.115	BnN
A04	BnNBlock140	Bn-A04-p9983165	11110030	T/C	Bn-A04-p10108610	11258695	T/G	148.665	BnN
A04	BnNBlock141	Bn-A04-p10628643	11766528	T/C	Bn-A04-p10671721	11819623	T/G	53.095	BnN
A04	BnNBlock142	Bn-A04-p11510797	12567231	T/C	Bn-A04-p11765380	12780245	A/G	213.014	BnN
A04	BnNBlock143	Bn-A04-p12793487	13460887	A/G	Bn-A04-p12901227	13587600	T/C	126.713	BnN
A04	BnNBlock144	Bn-A04-p13059166	13747877	A/G	Bn-A04-p13118144	13876397	A/G	128.52	BnN
A04	BnNBlock145	Bn-A04-p13384606	14046583	T/C	Bn-A04-p13665489	14308916	T/C	262.333	BnN
A04	BnNBlock146	Bn-A04-p15409836	15808080	A/G	Bn-A04-p15475759	15889282	T/G	81.202	BnN
A04	BnNBlock147	Bn-A04-p16365226	16540751	A/G	Bn-A04-p16523010	16684040	T/C	143.289	BnN
A04	BnNBlock148	Bn-A04-p17106064	16915984	A/C	Bn-A04-p17125513	17263781	T/G	347.797	BnN
A04	BnNBlock149	Bn-A04-p18003170	18079753	T/G	Bn-A04-p18065896	18147128	A/G	67.375	BnN
A04	BnNBlock150	Bn-A04-p18867216	18900937	A/G	Bn-A01-p25428278	19025858	A/C	124.921	BnN
A05	BnNBlock151	Bn-A05-p529716	647850	A/G	Bn-A05-p589658	711828	A/C	63.978	BnN
A05	BnNBlock152	Bn-A05-p825088	960546	A/G	Bn-A05-p892520	1025932	T/C	65.386	BnN
A05	BnNBlock153	Bn-A05-p983618	1118257	A/G	Bn-A05-p1096935	1234001	T/G	115.744	BnN
A05	BnNBlock154	Bn-A05-p1761473	1890732	A/C	Bn-A05-p1854510	1973091	T/C	82.359	BnN
A05	BnNBlock155	Bn-A05-p2393098	2515722	A/C	Bn-A05-p2523070	2618990	A/G	103.268	BnN
A05	BnNBlock156	Bn-A05-p3598362	3517808	A/G	Bn-A05-p3659292	3587646	T/G	69.838	BnN
A05	BnNBlock157	Bn-A05-p3684668	3613086	T/C	Bn-A05-p3923814	3798557	T/C	185.471	BnN
A05	BnNBlock158	Bn-A05-p4104070	3979964	T/G	Bn-A05-p4212213	4079406	T/C	99.442	BnN
A05	BnNBlock159	Bn-A05-p4336667	4210706	T/C	Bn-A05-p4516526	4373187	T/C	162.481	BnN
A05	BnNBlock160	Bn-A05-p4618158	4461080	A/G	Bn-A05-p4940779	4800452	T/C	339.372	BnN
A05	BnNBlock161	Bn-A05-p5264904	5052075	T/C	Bn-A05-p5374000	5162677	A/G	110.602	BnN
A05	BnNBlock162	Bn-A05-p7119719	6562646	A/G	Bn-A05-p7187425	6615358	A/G	52.712	BnN
A05	BnNBlock163	Bn-A05-p7352554	6778800	A/G	Bn-A05-p7651411	7147827	A/C	369.027	BnN
A05	BnNBlock164	Bn-A05-p9758517	7950816	T/C	Bn-A05-p9849822	8052133	A/G	101.317	BnN
A05	BnNBlock165	Bn-A08-p1430241	8481890	A/G	Bn-Scaffold000218-p27195	8643680	T/C	161.79	BnN
A05	BnNBlock166	Bn-A05-p10269046	8837103	T/G	Bn-A05-p10364013	8958028	A/G	120.925	BnN
A05	BnNBlock167	Bn-A05-p10940401	9533231	A/G	Bn-A05-p11000036	9599729	T/C	66.498	BnN
A05	BnNBlock168	Bn-A05-p11151246	9762135	T/C	Bn-A05-p11056573	9853275	T/G	91.14	BnN
A05	BnNBlock169	Bn-A05-p11740536	10277500	A/G	Bn-Scaffold000172-p95076	10424268	A/G	146.768	BnN
A05	BnNBlock170	Bn-Scaffold000172-p99636	10429029	T/C	Bn-A05-p11961924	10772809	A/G	343.78	BnN
A05	BnNBlock171	Bn-A05-p14336877	10955023	T/G	Bn-A05-p14588431	11181467	T/C	226.444	BnN
A05	BnNBlock172	Bn-A05-p14960328	11485681	T/C	Bn-A05-p15103134	11580787	T/C	95.106	BnN
A05	BnNBlock173	Bn-A05-p15107406	11584722	A/G	Bn-A05-p15227777	11706263	T/C	121.541	BnN
A05	BnNBlock174	Bn-A05-p15232488	11709788	A/C	Bn-A05-p15521397	11988935	T/C	279.147	BnN
A05	BnNBlock175	Bn-A05-p12248987	12198900	A/G	Bn-A05-p12447042	12438922	T/G	240.022	BnN
A05	BnNBlock176	Bn-A05-p12457670	12460396	A/C	Bn-A05-p13688982	13402186	T/C	941.79	BnN
A05	BnNBlock177	Bn-A05-p13751450	13492056	A/G	Bn-A05-p13000538	14111803	A/G	619.747	BnN
A05	BnNBlock178	Bn-A05-p17292224	14285502	A/C	Bn-A05-p17392998	14435392	A/G	149.89	BnN
A05	BnNBlock179	Bn-A05-p16092993	14800169	T/G	Bn-A05-p16245038	14962269	A/G	162.1	BnN
A05	BnNBlock180	Bn-A05-p16490679	15114957	T/C	Bn-A05-p16561237	15185823	T/C	70.866	BnN
A05	BnNBlock181	Bn-A05-p16775295	15461802	A/C	Bn-A05-p16848755	15538743	T/G	76.941	BnN
A05	BnNBlock182	Bn-A05-p14205845	16029742	T/C	Bn-A05-p14256951	16083921	A/G	54.179	BnN
A05	BnNBlock183	Bn-A05-p18744312	17001946	T/C	Bn-A05-p18828578	17086938	A/G	84.992	BnN
A05	BnNBlock184	Bn-A05-p19178139	17420710	T/C	Bn-A05-p19278438	17522876	T/C	102.166	BnN
A05	BnNBlock185	Bn-A05-p19653084	17873083	A/G	Bn-A05-p19728614	17930952	T/C	57.869	BnN
A05	BnNBlock186	Bn-A05-p20128796	18329371	A/G	Bn-A05-p20254809	18469626	A/G	140.255	BnN
A05	BnNBlock187	Bn-A05-p20623573	18827897	A/G	Bn-A05-p20716500	18919693	T/G	91.796	BnN
A05	BnNBlock188	Bn-A05-p21484113	19661409	T/C	Bn-A05-p21587317	19773690	A/G	112.281	BnN
A05	BnNBlock189	Bn-A05-p22519836	20558612	T/C	Bn-A05-p22658512	20685312	T/C	126.7	BnN
A05	BnNBlock190	Bn-A05-p22691469	20769289	A/G	Bn-A05-p22786339	20860557	A/C	91.268	BnN
A05	BnNBlock191	Bn-A05-p23188259	21346528	T/C	Bn-A02-p23297690	21431666	A/G	85.138	BnN
A05	BnNBlock192	Bn-A02-p23237139	21483054	T/C	Bn-A02-p23161914	21559342	T/C	76.288	BnN
A05	BnNBlock193	Bn-A05-p23377419	21936484	A/C	Bn-A05-p23478913	22058990	A/G	122.506	BnN
A05	BnNBlock194	Bn-A02-p26653626	22146363	T/G	Bn-A02-p26854933	22381842	A/G	235.479	BnN
A06	BnNBlock195	Bn-A06-p195449	166840	A/G	Bn-A06-p285515	244716	T/C	77.876	BnN
A06	BnNBlock196	Bn-A06-p543411	499178	A/C	Bn-A06-p576740	614074	A/G	114.896	BnN
A06	BnNBlock197	Bn-A06-p2307291	2321437	A/G	Bn-A06-p2357647	2372711	A/G	51.274	BnN
A06	BnNBlock198	Bn-A06-p3363188	3180959	T/C	Bn-A06-p3416803	3232831	T/C	51.872	BnN
A06	BnNBlock199	Bn-A06-p3434498	3255822	T/C	Bn-A06-p3528628	3318578	A/C	62.756	BnN
A06	BnNBlock200	Bn-A06-p4027051	3829569	T/C	Bn-A06-p4196008	3990051	T/C	160.482	BnN
A06	BnNBlock201	Bn-Scaffold000240-p33373	4708332	A/G	Bn-A06-p5077968	4881218	A/C	172.886	BnN
A06	BnNBlock202	Bn-A06-p5540327	5010412	A/G	Bn-A06-p5641863	5085924	T/C	75.512	BnN
A06	BnNBlock203	Bn-A06-p5690066	5138035	T/C	Bn-A06-p5830298	5258211	T/G	120.176	BnN
A06	BnNBlock204	Bn-A06-p5969087	5419704	T/C	Bn-A06-p6056844	5499179	A/G	79.475	BnN
A06	BnNBlock205	Bn-A06-p6895399	6315011	T/G	Bn-A06-p6955437	6410117	A/C	95.106	BnN
A06	BnNBlock206	Bn-A06-p7003598	6454134	A/G	Bn-A06-p7247810	6721360	A/G	267.226	BnN
A06	BnNBlock207	Bn-A06-p7566996	7217370	T/G	Bn-A06-p7641474	7280607	T/C	63.237	BnN
A06	BnNBlock208	Bn-A06-p7927622	7556009	A/C	Bn-A06-p7959476	7616686	A/G	60.677	BnN
A06	BnNBlock209	Bn-A06-p8010345	7661882	T/G	Bn-A06-p8253130	7815156	A/G	153.274	BnN
A06	BnNBlock210	Bn-A06-p8987272	8459842	T/C	Bn-A06-p9064537	8526399	A/C	66.557	BnN
A06	BnNBlock211	Bn-A06-p9289355	8759888	T/C	Bn-A06-p9384998	8864144	T/C	104.256	BnN
A06	BnNBlock212	Bn-A06-p10005161	9418496	A/G	Bn-A06-p10296909	9685960	A/G	267.464	BnN
A06	BnNBlock213	Bn-A06-p10349427	9741062	A/G	Bn-A06-p10480404	9868502	T/C	127.44	BnN
A06	BnNBlock214	Bn-A06-p10578969	9876720	T/C	Bn-A06-p10833219	10091907	A/G	215.187	BnN
A06	BnNBlock215	Bn-A06-p11165324	10353886	T/C	Bn-A06-p11356524	10558765	A/G	204.879	BnN
A06	BnNBlock216	Bn-A06-p13913895	11051416	A/G	Bn-A06-p13825200	11130227	A/G	78.811	BnN
A06	BnNBlock217	Bn-A06-p12363034	11147251	A/G	Bn-Scaffold000416-p5550	12519032	T/C	1371.78	BnN
A06	BnNBlock218	Bn-Scaffold000100-p67842	12867539	T/C	Bn-Scaffold000100-p631465	13356279	A/G	488.74	BnN
A06	BnNBlock219	Bn-Scaffold000141-p397130	13388868	A/G	Bn-A06-p11848767	14657180	A/G	1268.31	BnN
A06	BnNBlock220	Bn-A06-p18998806	14997622	T/C	Bn-A06-p19153385	15154007	A/G	156.385	BnN
A06	BnNBlock221	Bn-A06-p19647388	15660653	A/G	Bn-A06-p14241294	15828604	T/G	167.951	BnN
A06	BnNBlock222	Bn-A06-p14813811	16298732	A/C	Bn-A06-p14878721	16357733	A/G	59.001	BnN
A06	BnNBlock223	Bn-A06-p16148736	17636529	A/G	Bn-A06-p16386782	17897941	T/G	261.412	BnN
A06	BnNBlock224	Bn-A06-p17112322	18520038	A/C	Bn-A06-p17375882	18768667	A/G	248.629	BnN
A06	BnNBlock225	Bn-A06-p21136673	20544666	A/G	Bn-A06-p21060490	20611685	T/C	67.019	BnN
A06	BnNBlock226	Bn-A06-p21677028	20689474	A/G	Bn-A06-p21822204	20840882	A/G	151.408	BnN
A06	BnNBlock227	Bn-A06-p21983885	21017723	A/G	Bn-A06-p22160452	21196443	T/G	178.72	BnN
A06	BnNBlock228	Bn-A06-p22644580	21686740	T/C	Bn-A06-p22788890	21811454	A/G	124.714	BnN
A06	BnNBlock229	Bn-A06-p22809449	21836365	A/C	Bn-A06-p22914117	21963909	A/G	127.544	BnN
A06	BnNBlock230	Bn-A06-p23695500	22680968	T/C	Bn-A06-p23944667	22930180	T/C	249.212	BnN
A06	BnNBlock231	Bn-A06-p24005581	22994225	A/G	Bn-A06-p24046488	23046489	T/C	52.264	BnN
A06	BnNBlock232	Bn-A06-p24386467	23320799	T/C	Bn-A06-p24467652	23406116	T/G	85.317	BnN
A06	BnNBlock233	Bn-A06-p25878721	24211905	T/G	Bn-A06-p26101272	24322020	A/G	110.115	BnN
A07	BnNBlock234	Bn-A07-p212488	243868	A/C	Bn-A07-p154378	307101	T/C	63.233	BnN
A07	BnNBlock235	Bn-Scaffold001332-p452	594145	T/G	Bn-A07-p786330	718210	A/C	124.065	BnN
A07	BnNBlock236	Bn-A07-p1198281	885856	A/G	Bn-A07-p959523	1110100	A/C	224.244	BnN
A07	BnNBlock237	Bn-A09-p18273980	1345493	A/C	Bn-A07-p1557675	1648135	A/G	302.642	BnN
A07	BnNBlock238	Bn-A07-p1537814	1664014	T/C	Bn-A07-p1657613	1736680	A/G	72.666	BnN
A07	BnNBlock239	Bn-A07-p1658486	1737553	T/G	Bn-A07-p1729364	1812735	T/C	75.182	BnN
A07	BnNBlock240	Bn-A07-p1809446	1969524	A/G	Bn-A10-p11464311	2033642	A/G	64.118	BnN
A07	BnNBlock241	Bn-A10-p11843630	2289634	A/G	Bn-scaff_17461_1-p369095	2421235	A/C	131.601	BnN
A07	BnNBlock242	Bn-A10-p11639214	2504683	A/G	Bn-A10-p11608926	2563083	T/C	58.4	BnN
A07	BnNBlock243	Bn-A10-p12072657	2732986	T/C	Bn-A10-p12231523	2915903	T/C	182.917	BnN
A07	BnNBlock244	Bn-A10-p12311753	2995833	A/C	Bn-A10-p12366655	3050924	T/C	55.091	BnN
A07	BnNBlock245	Bn-A10-p3100309	4180168	T/G	Bn-A07-p2996741	4922152	T/C	741.984	BnN
A07	BnNBlock246	Bn-A07-p3216267	5160338	A/G	Bn-A07-p3275876	5237793	A/G	77.455	BnN
A07	BnNBlock247	Bn-A07-p3584348	5570486	A/G	Bn-A07-p3796474	5753926	A/C	183.44	BnN
A07	BnNBlock248	Bn-A07-p4129734	6044945	A/C	Bn-A07-p4191546	6111514	T/G	66.569	BnN
A07	BnNBlock249	Bn-A07-p4289732	6240891	T/C	Bn-A07-p4364075	6311975	A/G	71.084	BnN
A07	BnNBlock250	Bn-A07-p4414432	6362295	A/G	Bn-A07-p4568148	6513383	T/G	151.088	BnN
A07	BnNBlock251	Bn-A07-p4709589	6613857	T/C	Bn-A07-p4815239	6702972	T/C	89.115	BnN
A07	BnNBlock252	Bn-A07-p4941605	6811012	T/G	Bn-A07-p5095657	6966732	T/C	155.72	BnN
A07	BnNBlock253	Bn-A07-p5256311	7114353	T/C	Bn-A07-p5400056	7246416	T/C	132.063	BnN
A07	BnNBlock254	Bn-A07-p5400130	7246541	T/C	Bn-A07-p5482599	7348914	T/C	102.373	BnN
A07	BnNBlock255	Bn-A07-p5572683	7437671	T/C	Bn-A07-p5612740	7580148	A/G	142.477	BnN
A07	BnNBlock256	Bn-A07-p5710766	7687198	T/G	Bn-A07-p5859070	7806854	A/G	119.656	BnN
A07	BnNBlock257	Bn-A07-p6657878	8589811	T/C	Bn-A07-p6763846	8693708	A/C	103.897	BnN
A07	BnNBlock258	Bn-A07-p7773921	9016769	A/G	Bn-A07-p7605498	9162766	T/C	145.997	BnN
A07	BnNBlock259	Bn-A07-p8359729	9808087	T/G	Bn-A07-p8545569	9993555	T/C	185.468	BnN
A07	BnNBlock260	Bn-A07-p8932587	10404107	T/C	Bn-A07-p9043136	10509428	A/G	105.321	BnN
A07	BnNBlock261	Bn-A07-p9095204	10557337	T/C	Bn-A07-p9180716	10656779	A/G	99.442	BnN
A07	BnNBlock262	Bn-A07-p9441979	10809035	T/C	Bn-A07-p9509100	10862880	T/C	53.845	BnN
A07	BnNBlock263	Bn-A07-p10281077	11454394	T/G	Bn-A07-p10347794	11526728	A/G	72.334	BnN
A07	BnNBlock264	Bn-A07-p10494571	11675830	T/C	Bn-A07-p10635069	11816794	T/C	140.964	BnN
A07	BnNBlock265	Bn-A07-p10847704	12050065	T/C	Bn-A07-p10877038	12111043	A/C	60.978	BnN
A07	BnNBlock266	Bn-A07-p11058228	12296403	T/C	Bn-A07-p11119130	12357777	A/G	61.374	BnN
A07	BnNBlock267	Bn-A07-p11138100	12377533	T/C	Bn-A09-p29215200	12717532	T/C	339.999	BnN
A07	BnNBlock268	Bn-A02-p175605	12798172	A/G	Bn-A02-p325788	12959612	T/C	161.44	BnN
A07	BnNBlock269	Bn-A07-p11750002	13903262	A/G	Bn-A07-p11821917	13974902	T/C	71.64	BnN
A07	BnNBlock270	Bn-A07-p12050100	14170130	T/C	Bn-A07-p12104177	14256735	T/G	86.605	BnN
A07	BnNBlock271	Bn-scaff_18206_3-p536950	14459806	T/G	Bn-A07-p12433131	14573719	A/G	113.913	BnN
A07	BnNBlock272	Bn-A07-p12869509	14966330	T/C	Bn-A07-p12921727	15026956	A/G	60.626	BnN
A07	BnNBlock273	Bn-A07-p13072595	15145926	A/G	Bn-A07-p13147502	15227750	T/C	81.824	BnN
A07	BnNBlock274	Bn-A07-p13359413	15376686	T/C	Bn-A07-p13485321	15490066	A/G	113.38	BnN
A07	BnNBlock275	Bn-A07-p13679221	15670363	A/G	Bn-A07-p13943479	15873149	A/G	202.786	BnN
A07	BnNBlock276	Bn-A07-p14525404	16409579	A/G	Bn-A07-p14596285	16473229	T/C	63.65	BnN
A07	BnNBlock277	Bn-A07-p15064528	16943857	T/C	Bn-A07-p15107656	17006978	A/C	63.121	BnN
A07	BnNBlock278	Bn-A07-p15622870	17521299	T/C	Bn-A07-p15695422	17600182	A/G	78.883	BnN
A07	BnNBlock279	Bn-A07-p16395444	18364067	T/C	Bn-A07-p16527225	18507318	T/C	143.251	BnN
A07	BnNBlock280	Bn-A07-p16912963	18828540	T/C	Bn-A07-p17053061	18958825	A/G	130.285	BnN
A07	BnNBlock281	Bn-A07-p17148373	19067795	A/G	Bn-A07-p17225853	19141652	T/G	73.857	BnN
A07	BnNBlock282	Bn-A07-p18983802	20797211	T/G	Bn-A07-p19111807	20918197	A/G	120.986	BnN
A07	BnNBlock283	Bn-A07-p21586613	23124414	T/C	Bn-A07-p21679566	23224930	T/C	100.516	BnN
A08	BnNBlock284	Bn-A01-p11741112	332365	T/C	Bn-A08-p657830	598225	A/C	265.86	BnN
A08	BnNBlock285	Bn-A08-p1048096	963671	T/C	Bn-A08-p1140651	1021025	T/C	57.354	BnN
A08	BnNBlock286	Bn-A08-p2406380	1852693	T/C	Bn-A08-p2512893	1942358	T/C	89.665	BnN
A08	BnNBlock287	Bn-A08-p2711497	2151793	A/G	Bn-scaff_27765_1-p338978	2281918	A/C	130.125	BnN
A08	BnNBlock288	Bn-A08-p2942782	2401891	T/C	Bn-A08-p3223002	2700226	A/C	298.335	BnN
A08	BnNBlock289	Bn-A08-p3235095	2712347	T/C	Bn-A08-p3302700	2781820	A/G	69.473	BnN
A08	BnNBlock290	Bn-A08-p3862608	3293304	A/C	Bn-A08-p4347992	3752965	T/G	459.661	BnN
A08	BnNBlock291	Bn-A08-p4350997	3755973	A/G	Bn-A08-p4421921	3829531	A/C	73.558	BnN
A08	BnNBlock292	Bn-A08-p4452015	3864355	A/G	Bn-A08-p5461032	4715154	T/G	850.799	BnN
A08	BnNBlock293	Bn-A08-p5583881	4837344	A/C	Bn-A08-p5975890	5163373	A/G	326.029	BnN
A08	BnNBlock294	Bn-A08-p6165665	5233747	A/G	Bn-A08-p6248437	5309307	T/C	75.56	BnN
A08	BnNBlock295	Bn-Scaffold000219-p12098	5924082	A/G	Bn-A08-p7315916	6356155	A/G	432.073	BnN
A08	BnNBlock296	Bn-A08-p7377024	6398228	A/G	Bn-A08-p7444336	6462492	A/G	64.264	BnN
A08	BnNBlock297	Bn-A08-p7496720	6503788	A/C	Bn-A08-p7799016	6759064	A/G	255.276	BnN
A08	BnNBlock298	Bn-A08-p7863392	6836334	A/G	Bn-A08-p8351443	7245558	T/C	409.224	BnN
A08	BnNBlock299	Bn-A08-p10068904	8070064	T/C	Bn-A08-p11452221	9295219	A/C	1225.15	BnN
A08	BnNBlock300	Bn-A08-p12794893	10478872	T/C	Bn-A08-p12820786	10587677	A/C	108.805	BnN
A08	BnNBlock301	Bn-A08-p12940197	10716350	T/C	Bn-scaff_17821_1-p119310	10883843	A/G	167.493	BnN
A08	BnNBlock302	Bn-A08-p13363830	11110870	T/C	Bn-A08-p13486650	11235154	T/C	124.284	BnN
A08	BnNBlock303	Bn-A08-p13489827	11236467	A/G	Bn-A08-p13527152	11289554	T/G	53.087	BnN
A08	BnNBlock304	Bn-A08-p13577914	11336064	T/G	Bn-A08-p13670107	11415639	A/G	79.575	BnN
A08	BnNBlock305	Bn-A08-p13708497	11434903	T/G	Bn-A08-p13785392	11518405	T/C	83.502	BnN
A08	BnNBlock306	Bn-A08-p14117791	11815272	T/G	Bn-A08-p14496135	12196274	T/C	381.002	BnN
A08	BnNBlock307	Bn-A08-p15802943	13299937	T/C	Bn-A08-p15888048	13355906	T/C	55.969	BnN
A08	BnNBlock308	Bn-A08-p17315378	14753699	T/G	Bn-A08-p17387138	14843345	T/G	89.646	BnN
A08	BnNBlock309	Bn-A08-p17462017	14922634	T/C	Bn-A08-p17534858	14984074	T/C	61.44	BnN
A08	BnNBlock310	Bn-A08-p18045254	15495493	T/C	Bn-A08-p18433093	15874317	A/C	378.824	BnN
A08	BnNBlock311	Bn-A08-p18605816	16019786	A/C	Bn-A08-p18954204	16308667	A/C	288.881	BnN
A08	BnNBlock312	Bn-A08-p19690298	17012875	T/C	Bn-A08-p19802597	17123319	T/C	110.444	BnN
A08	BnNBlock313	Bn-A08-p19888431	17195184	A/G	Bn-A08-p20002292	17285864	A/G	90.68	BnN
A08	BnNBlock314	Bn-A08-p20294693	17510124	A/C	Bn-A05-p8297563	17706965	T/G	196.841	BnN
A08	BnNBlock315	Bn-A08-p20555629	18035464	T/C	Bn-C13706737-p102	18145747	T/C	110.283	BnN
A08	BnNBlock316	Bn-A08-p21334007	18392581	T/C	Bn-A08-p21189645	18530088	T/C	137.507	BnN
A09	BnNBlock317	Bn-A09-p1252150	1026576	T/C	Bn-A09-p2131851	1300877	T/G	274.301	BnN
A09	BnNBlock318	Bn-A09-p1929245	2026457	T/C	Bn-A09-p1796337	2135359	T/C	108.902	BnN
A09	BnNBlock319	Bn-A09-p1634652	2292024	T/C	Bn-A01-p9129693	2469615	A/C	177.591	BnN
A09	BnNBlock320	Bn-A09-p5215814	4887457	T/G	Bn-A09-p5285034	4955190	A/G	67.733	BnN
A09	BnNBlock321	Bn-A09-p7331034	5541332	A/G	Bn-A09-p7176234	5655885	T/G	114.553	BnN
A09	BnNBlock322	Bn-A09-p8810292	8067545	A/G	Bn-A09-p8891277	8148958	T/C	81.413	BnN
A09	BnNBlock323	Bn-A09-p9101925	8281508	T/C	Bn-A09-p9325966	8414720	T/C	133.212	BnN
A09	BnNBlock324	Bn-A09-p9421306	8503633	A/G	Bn-A09-p9669847	8736940	A/C	233.307	BnN
A09	BnNBlock325	Bn-scaff_17174_1-p388642	8985295	A/C	Bn-A09-p10064773	9051497	T/C	66.202	BnN
A09	BnNBlock326	Bn-A09-p13983057	9757565	A/G	Bn-A09-p13626678	10123866	A/G	366.301	BnN
A09	BnNBlock327	Bn-A09-p13590924	10159839	A/C	Bn-A09-p13513734	10258034	A/G	98.195	BnN
A09	BnNBlock328	Bn-A09-p16639867	10946808	A/C	Bn-A09-p16187931	11160035	A/G	213.227	BnN
A09	BnNBlock329	Bn-A09-p17511656	13271702	A/G	Bn-A09-p17657662	13414489	T/G	142.787	BnN
A09	BnNBlock330	Bn-A09-p17723940	13494957	A/G	Bn-A07-p5738023	14055877	T/G	560.92	BnN
A09	BnNBlock331	Bn-Scaffold000344-p14352	14197631	T/C	Bn-A08-p9326621	14396238	A/G	198.607	BnN
A09	BnNBlock332	Bn-A08-p9341774	14409783	A/T	Bn-A09-p11530621	15146102	T/C	736.319	BnN
A09	BnNBlock333	Bn-A09-p11297498	15416273	A/G	Bn-A09-p11110730	15663299	A/G	247.026	BnN
A09	BnNBlock334	Bn-A09-p11141987	15687586	T/C	Bn-A09-p19268663	16013510	A/C	325.924	BnN
A09	BnNBlock335	Bn-A09-p19283001	16030166	T/G	Bn-A09-p19400561	16149168	T/C	119.002	BnN
A09	BnNBlock336	Bn-A09-p19452814	16193119	A/G	Bn-A09-p19872952	16857042	T/C	663.923	BnN
A09	BnNBlock337	Bn-A09-p19873361	16857451	T/C	Bn-A09-p20059101	17039808	A/G	182.357	BnN
A09	BnNBlock338	Bn-A09-p20124340	17105562	T/C	Bn-A09-p20526508	17475717	A/C	370.155	BnN
A09	BnNBlock339	Bn-A09-p20554631	17498552	T/C	Bn-A09-p20684557	17627835	A/C	129.283	BnN
A09	BnNBlock340	Bn-A09-p21795879	19190658	T/C	Bn-A09-p22170209	19553970	A/G	363.312	BnN
A09	BnNBlock341	Bn-A09-p23354848	21747860	A/G	Bn-A09-p23489920	21880351	T/G	132.491	BnN
A09	BnNBlock342	Bn-A09-p23724102	22100621	A/G	Bn-A09-p23861045	22226864	A/G	126.243	BnN
A09	BnNBlock343	Bn-A09-p25253827	23276075	T/C	Bn-A09-p25324332	23369118	T/C	93.043	BnN
A09	BnNBlock344	Bn-A09-p25536905	23660656	T/G	Bn-A09-p25618420	23733943	A/G	73.287	BnN
A09	BnNBlock345	Bn-A09-p25852108	23942048	A/G	Bn-A09-p25942252	24026652	A/G	84.604	BnN
A09	BnNBlock346	Bn-A09-p26008548	24085620	T/G	Bn-A09-p26307738	24389723	T/C	304.103	BnN
A09	BnNBlock347	Bn-A09-p26323563	24406411	A/G	Bn-A09-p26577478	24628560	T/C	222.149	BnN
A09	BnNBlock348	Bn-A09-p26721456	24783066	T/C	Bn-A09-p26809036	24885761	A/C	102.695	BnN
A09	BnNBlock349	Bn-A09-p27628825	25547140	T/C	Bn-A09-p28203756	26129498	A/C	582.358	BnN
A09	BnNBlock350	Bn-A09-p28209274	26135202	A/G	Bn-A09-p28435678	26340696	T/C	205.494	BnN
A09	BnNBlock351	Bn-A09-p28565181	26462217	A/G	Bn-A09-p28919016	26848423	T/C	386.206	BnN
A09	BnNBlock352	Bn-A09-p28951443	26880505	A/G	Bn-A09-p29186255	27063737	A/G	183.232	BnN
A09	BnNBlock353	Bn-A09-p29249462	27128570	T/G	Bn-A09-p29310462	27195017	A/G	66.447	BnN
A09	BnNBlock354	Bn-A09-p29496571	27342683	T/C	Bn-A09-p29756068	27577649	T/C	234.966	BnN
A09	BnNBlock355	Bn-A09-p30506895	28310846	T/C	Bn-A09-p30725020	28475864	T/C	165.018	BnN
A09	BnNBlock356	Bn-A09-p31494058	29185639	A/G	Bn-A09-p31554401	29246532	T/G	60.893	BnN
A09	BnNBlock357	Bn-A09-p32161150	30024877	T/C	Bn-A09-p32225646	30078561	A/G	53.684	BnN
A09	BnNBlock358	Bn-A09-p33706030	30986522	T/G	Bn-A09-p33976515	31210586	T/C	224.064	BnN
A09	BnNBlock359	Bn-A09-p35914702	33029727	A/C	Bn-A09-p35981539	33104910	A/G	75.183	BnN
A09	BnNBlock360	Bn-A09-p36290340	33381023	A/C	Bn-A09-p36434436	33442257	A/G	61.234	BnN
A10	BnNBlock361	Bn-A10-p4625350	246114	A/G	Bn-A10-p4506119	344649	A/C	98.535	BnN
A10	BnNBlock362	Bn-A10-p4356450	474842	T/C	Bn-A10-p4296387	537993	A/C	63.151	BnN
A10	BnNBlock363	Bn-A10-p3991855	849483	T/G	Bn-A10-p3903845	918888	A/G	69.405	BnN
A10	BnNBlock364	Bn-A10-p2096482	1624162	T/C	Bn-A10-p2035810	1684110	T/C	59.948	BnN
A10	BnNBlock365	Bn-A10-p2010205	1706959	T/C	Bn-A10-p1746455	2018451	T/G	311.492	BnN
A10	BnNBlock366	Bn-A10-p1131424	2410208	A/G	Bn-A10-p983013	2533842	T/C	123.634	BnN
A10	BnNBlock367	Bn-Scaffold000212-p66182	3310407	T/C	Bn-A10-p119498	4598663	T/G	1288.26	BnN
A10	BnNBlock368	Bn-A10-p5127309	4685736	T/C	Bn-A10-p5679914	5324681	A/G	638.945	BnN
A10	BnNBlock369	Bn-A10-p5799347	5436542	T/C	Bn-A10-p5888302	5514995	T/C	78.453	BnN
A10	BnNBlock370	Bn-A10-p6166631	5785302	T/C	Bn-A01-p18835025	6024506	T/C	239.204	BnN
A10	BnNBlock371	Bn-A01-p18896245	6098603	A/G	Bn-A10-p3605582	6783123	T/C	684.52	BnN
A10	BnNBlock372	Bn-A10-p6459258	7258982	T/C	Bn-A10-p6540548	8140389	T/C	881.407	BnN
A10	BnNBlock373	Bn-A10-p7260660	8903499	T/C	Bn-A10-p7365704	9030870	T/C	127.371	BnN
A10	BnNBlock374	Bn-A10-p8036516	9670236	A/G	Bn-A10-p8385677	9922591	T/C	252.355	BnN
A10	BnNBlock375	Bn-A10-p8766754	10165166	A/G	Bn-A10-p8834914	10246883	A/C	81.717	BnN
A10	BnNBlock376	Bn-A10-p9084421	10483633	A/G	Bn-A10-p9181902	10578205	T/C	94.572	BnN
A10	BnNBlock377	Bn-A10-p9241008	10643320	A/G	Bn-A10-p9344718	10779483	T/G	136.163	BnN
A10	BnNBlock378	Bn-A10-p9396364	10827699	A/C	Bn-A10-p9579123	11004946	T/C	177.247	BnN
A10	BnNBlock379	Bn-A10-p9966843	11400049	T/C	Bn-A10-p10020060	11457135	T/C	57.086	BnN
A10	BnNBlock380	Bn-A10-p10891069	12270747	T/G	Bn-A10-p10936559	12328367	A/G	57.62	BnN
A10	BnNBlock381	Bn-A10-p14143770	14136724	A/G	Bn-A10-p14327285	14264140	A/G	127.416	BnN
A10	BnNBlock382	Bn-A10-p14384277	14329380	T/C	Bn-A10-p14574100	14529090	A/G	199.71	BnN
A10	BnNBlock383	Bn-A10-p16694218	16484176	A/C	Bn-A10-p16796374	16589788	T/C	105.612	BnN
A10	BnNBlock384	Bn-A10-p16924111	16729459	T/C	Bn-A10-p17088392	16910184	T/C	180.725	BnN
C01	BnNBlock385	Bn-scaff_19244_1-p123143	84774	A/C	Bn-scaff_19244_1-p352588	290172	T/C	205.398	BnN
C01	BnNBlock386	Bn-scaff_19244_1-p551168	473498	A/G	Bn-scaff_19244_1-p693772	628301	A/G	154.803	BnN
C01	BnNBlock387	Bn-scaff_15838_1-p841115	1274305	T/C	Bn-scaff_15838_1-p949372	1349135	T/G	74.83	BnN
C01	BnNBlock388	Bn-scaff_15838_1-p979888	1375286	A/C	Bn-scaff_15838_1-p1062061	1450189	A/C	74.903	BnN
C01	BnNBlock389	Bn-scaff_15838_1-p1126349	1522297	A/G	Bn-scaff_15838_1-p1199209	1588382	T/G	66.085	BnN
C01	BnNBlock390	Bn-scaff_15838_1-p1218165	1611849	T/C	Bn-scaff_15838_1-p1372150	1773705	A/G	161.856	BnN
C01	BnNBlock391	Bn-scaff_15838_1-p1476644	1885008	A/C	Bn-scaff_15838_1-p1810027	2163693	T/G	278.685	BnN
C01	BnNBlock392	Bn-scaff_15838_5-p98040	2978586	A/G	Bn-scaff_15838_5-p241183	3091302	T/C	112.716	BnN
C01	BnNBlock393	Bn-scaff_15838_5-p625786	3450489	A/G	Bn-A06-p6576675	3548466	A/G	97.977	BnN
C01	BnNBlock394	Bn-scaff_15838_5-p1181598	4015040	T/C	Bn-scaff_17978_1-p52856	4324658	T/C	309.618	BnN
C01	BnNBlock395	Bn-scaff_19193_1-p488132	5810950	T/C	Bn-scaff_19193_1-p399060	5903660	G/C	92.71	BnN
C01	BnNBlock396	Bn-scaff_17731_1-p231809	6370167	A/G	Bn-scaff_17731_1-p482821	6721090	A/G	350.923	BnN
C01	BnNBlock397	Bn-scaff_17731_1-p748760	7032653	A/G	Bn-scaff_17731_1-p826574	7103700	A/C	71.047	BnN
C01	BnNBlock398	Bn-scaff_20210_1-p177399	8206025	A/G	Bn-scaff_16128_2-p113163	8960639	T/C	754.614	BnN
C01	BnNBlock399	Bn-scaff_20675_1-p61871	9700618	A/G	Bn-scaff_20675_1-p32025	9755362	T/G	54.744	BnN
C01	BnNBlock400	Bn-scaff_17592_1-p548588	10908983	A/G	Bn-scaff_17592_1-p739203	11124544	A/G	215.561	BnN
C01	BnNBlock401	Bn-scaff_17369_1-p1059513	11280389	A/C	Bn-scaff_17369_1-p974691	11358676	A/C	78.287	BnN
C01	BnNBlock402	Bn-scaff_17369_1-p858259	11473510	A/G	Bn-scaff_17369_1-p829445	11551258	T/C	77.748	BnN
C01	BnNBlock403	Bn-scaff_17369_1-p35079	12373423	T/C	Bn-scaff_24947_1-p22648	12566896	T/C	193.473	BnN
C01	BnNBlock404	Bn-scaff_19614_1-p325704	13254380	T/G	Bn-scaff_19614_1-p258479	13340716	A/G	86.336	BnN
C01	BnNBlock405	Bn-scaff_19614_1-p53484	13527800	A/G	Bn-scaff_27129_1-p103216	13683329	T/C	155.529	BnN
C01	BnNBlock406	Bn-scaff_17203_1-p318274	15516314	A/G	Bn-scaff_15749_1-p31839	26244865	T/C	10728.6	BnN
C01	BnNBlock407	Bn-scaff_24608_1-p36841	26477835	A/G	Bn-scaff_24608_1-p215440	26635184	A/C	157.349	BnN
C01	BnNBlock408	Bn-scaff_24608_1-p258572	26681850	T/C	Bn-scaff_16929_1-p568383	28040482	A/C	1358.63	BnN
C01	BnNBlock409	Bn-scaff_16929_1-p564754	28044173	T/G	Bn-scaff_16929_1-p522098	28096045	A/C	51.872	BnN
C01	BnNBlock410	Bn-scaff_16055_1-p678726	29042193	T/G	Bn-scaff_16055_1-p1053480	29367797	A/C	325.604	BnN
C01	BnNBlock411	Bn-scaff_23795_1-p412663	29934168	A/G	Bn-scaff_23795_1-p199305	30165591	T/C	231.423	BnN
C01	BnNBlock412	Bn-scaff_17517_1-p284998	30524332	T/C	Bn-scaff_17517_1-p682161	30754693	A/G	230.361	BnN
C01	BnNBlock413	Bn-scaff_17517_1-p683786	30756384	A/C	Bn-scaff_16534_2-p159655	31274300	T/C	517.916	BnN
C01	BnNBlock414	Bn-scaff_15879_1-p75940	31394239	T/G	Bn-scaff_17036_1-p91726	32349988	A/G	955.749	BnN
C01	BnNBlock415	Bn-scaff_15844_1-p197924	33427072	T/C	Bn-scaff_21857_1-p1460	33505775	A/C	78.703	BnN
C01	BnNBlock416	Bn-scaff_21857_1-p393030	33808114	T/C	Bn-scaff_24466_1-p21917	33876221	T/C	68.107	BnN
C01	BnNBlock417	Bn-scaff_24466_1-p22615	33876980	T/C	Bn-scaff_17515_1-p27159	34865471	T/C	988.491	BnN
C01	BnNBlock418	Bn-scaff_19168_1-p30868	36006086	T/C	Bn-scaff_15936_1-p226509	36366123	A/G	360.037	BnN
C02	BnNBlock419	Bn-scaff_15712_5-p222148	8897674	A/G	Bn-scaff_15712_5-p268036	8954335	A/G	56.661	BnN
C02	BnNBlock420	Bn-scaff_15712_5-p17640	9177826	T/C	Bn-scaff_17725_1-p190081	9793064	T/C	615.238	BnN
C02	BnNBlock421	Bn-scaff_20942_1-p245418	11021302	T/C	Bn-scaff_23813_1-p7261	11330524	A/G	309.222	BnN
C02	BnNBlock422	Bn-scaff_21453_1-p130962	12315565	A/G	Bn-scaff_27039_1-p685273	14225459	A/G	1909.89	BnN
C02	BnNBlock423	Bn-scaff_18702_1-p231537	16219201	T/G	Bn-scaff_18702_1-p365180	16358910	T/C	139.709	BnN
C02	BnNBlock424	Bn-scaff_18702_1-p612952	16639638	T/G	Bn-scaff_21861_1-p37272	16902606	T/C	262.968	BnN
C02	BnNBlock425	Bn-scaff_17077_1-p125622	17529054	A/G	Bn-scaff_17077_1-p202737	17613516	T/C	84.462	BnN
C02	BnNBlock426	Bn-scaff_16704_1-p353533	19270290	A/C	Bn-scaff_16704_1-p121608	19816819	A/G	546.529	BnN
C02	BnNBlock427	Bn-scaff_18507_1-p465143	23478895	A/C	Bn-scaff_20221_1-p45036	24149386	T/G	670.491	BnN
C02	BnNBlock428	Bn-scaff_22749_1-p462527	25111485	T/C	Bn-scaff_26317_1-p92299	27203466	T/C	2091.98	BnN
C02	BnNBlock429	Bn-scaff_17067_1-p227253	27670067	A/G	Bn-scaff_16298_1-p215236	33341424	T/G	5671.36	BnN
C02	BnNBlock430	Bn-scaff_16449_2-p20703	34294295	A/G	Bn-scaff_21705_1-p224559	34919130	A/G	624.835	BnN
C02	BnNBlock431	Bn-scaff_15712_6-p802708	37589452	T/C	Bn-scaff_15712_2-p253822	38365005	A/G	775.553	BnN
C02	BnNBlock432	Bn-scaff_15712_2-p767471	38977647	T/C	Bn-scaff_15712_9-p618165	39345152	A/G	367.505	BnN
C02	BnNBlock433	Bn-scaff_17109_1-p576350	41786553	A/G	Bn-scaff_17109_1-p513156	41849079	A/G	62.526	BnN
C02	BnNBlock434	Bn-scaff_15918_1-p230606	42165293	T/C	Bn-scaff_25071_1-p14638	43382379	A/G	1217.09	BnN
C03	BnNBlock435	Bn-scaff_16614_1-p2203139	2434	A/C	Bn-scaff_16614_1-p2047064	116414	A/G	113.98	BnN
C03	BnNBlock436	Bn-scaff_16614_1-p1424702	745713	A/C	Bn-scaff_16614_1-p1267508	854536	A/G	108.823	BnN
C03	BnNBlock437	Bn-scaff_16614_1-p731938	1368229	A/G	Bn-scaff_16614_1-p578598	1528302	T/G	160.073	BnN
C03	BnNBlock438	Bn-scaff_16614_1-p301846	1800544	A/G	Bn-scaff_16614_1-p233213	1872230	T/G	71.686	BnN
C03	BnNBlock439	Bn-scaff_18936_1-p102755	2745112	T/C	Bn-scaff_18936_1-p297918	2894945	T/C	149.833	BnN
C03	BnNBlock440	Bn-scaff_18936_1-p643990	3217124	T/C	Bn-scaff_15877_1-p105023	3725076	T/C	507.952	BnN
C03	BnNBlock441	Bn-scaff_15877_1-p186528	3825510	T/C	Bn-scaff_15877_1-p363914	4002982	A/G	177.472	BnN
C03	BnNBlock442	Bn-scaff_15877_1-p617921	4284223	A/G	Bn-scaff_15877_1-p737673	4435164	T/C	150.941	BnN
C03	BnNBlock443	Bn-scaff_21778_1-p177121	4977368	A/G	Bn-scaff_21778_1-p269753	5063953	A/C	86.585	BnN
C03	BnNBlock444	Bn-scaff_21778_1-p345454	5124137	A/C	Bn-scaff_22728_1-p1397089	5260973	A/G	136.836	BnN
C03	BnNBlock445	Bn-scaff_22728_1-p1293550	5393648	A/G	Bn-scaff_22728_1-p1185330	5479660	A/G	86.012	BnN
C03	BnNBlock446	Bn-scaff_22728_1-p945493	5729519	A/G	Bn-scaff_22728_1-p703468	5954740	A/G	225.221	BnN
C03	BnNBlock447	Bn-scaff_22728_1-p698067	5960087	T/C	Bn-scaff_22728_1-p402134	6135024	A/G	174.937	BnN
C03	BnNBlock448	Bn-scaff_18322_1-p2647238	6590242	T/C	Bn-scaff_18322_1-p2588405	6642469	A/C	52.227	BnN
C03	BnNBlock449	Bn-scaff_18322_1-p2537950	6687261	A/C	Bn-scaff_18322_1-p2487448	6744233	A/C	56.972	BnN
C03	BnNBlock450	Bn-scaff_18322_1-p2385043	6837075	T/C	Bn-scaff_18322_1-p2015929	7095884	A/G	258.809	BnN
C03	BnNBlock451	Bn-scaff_18322_1-p2007962	7103893	T/G	Bn-scaff_18322_1-p1539710	7547295	A/C	443.402	BnN
C03	BnNBlock452	Bn-scaff_18322_1-p1511629	7571247	T/C	Bn-scaff_18322_1-p1390788	7681661	T/G	110.414	BnN
C03	BnNBlock453	Bn-scaff_18322_1-p1361529	7711964	A/C	Bn-scaff_18322_1-p1024376	8050288	T/C	338.324	BnN
C03	BnNBlock454	Bn-scaff_18322_1-p903761	8130929	A/C	Bn-scaff_18322_1-p821577	8212731	A/G	81.802	BnN
C03	BnNBlock455	Bn-scaff_18322_1-p806079	8231878	T/C	Bn-scaff_18322_1-p361468	8645434	A/C	413.556	BnN
C03	BnNBlock456	Bn-scaff_19111_1-p229461	10428959	T/C	Bn-scaff_23954_1-p1083780	10830544	A/G	401.585	BnN
C03	BnNBlock457	Bn-scaff_23954_1-p971859	10948714	A/G	Bn-scaff_23954_1-p661198	11174407	T/C	225.693	BnN
C03	BnNBlock458	Bn-scaff_23954_1-p373490	11463242	T/C	Bn-scaff_23954_1-p209939	11587606	A/G	124.364	BnN
C03	BnNBlock459	Bn-scaff_23954_1-p76992	11732273	T/C	Bn-scaff_16002_1-p2320915	12070188	T/C	337.915	BnN
C03	BnNBlock460	Bn-scaff_16002_1-p2282681	12110914	T/C	Bn-scaff_16002_1-p2014840	12396077	A/C	285.163	BnN
C03	BnNBlock461	Bn-scaff_16002_1-p2010458	12400464	A/G	Bn-scaff_16002_1-p1800635	12576070	A/G	175.606	BnN
C03	BnNBlock462	Bn-scaff_16002_1-p1762565	12609156	T/C	Bn-scaff_16002_1-p1554395	12860925	A/G	251.769	BnN
C03	BnNBlock463	Bn-scaff_16002_1-p1537435	12887538	A/G	Bn-scaff_16002_1-p802446	13527488	A/G	639.95	BnN
C03	BnNBlock464	Bn-scaff_16002_1-p729773	13592553	A/C	Bn-scaff_16002_1-p650113	13698979	T/C	106.426	BnN
C03	BnNBlock465	Bn-scaff_16002_1-p309640	13992929	T/G	Bn-scaff_16002_1-p213410	14071402	T/C	78.473	BnN
C03	BnNBlock466	Bn-scaff_22466_1-p707083	14783429	A/G	Bn-scaff_22466_1-p997477	15106646	T/C	323.217	BnN
C03	BnNBlock467	Bn-scaff_16352_1-p43991	15140630	T/G	Bn-scaff_16352_1-p190051	15298892	A/G	158.262	BnN
C03	BnNBlock468	Bn-scaff_16352_1-p255957	15388261	A/C	Bn-scaff_16352_1-p329511	15454646	A/G	66.385	BnN
C03	BnNBlock469	Bn-scaff_16352_1-p335290	15460267	T/G	Bn-scaff_16352_1-p442023	15589798	A/G	129.531	BnN
C03	BnNBlock470	Bn-scaff_16352_1-p557049	15745408	A/G	Bn-scaff_20646_1-p917810	17141481	A/G	1396.07	BnN
C03	BnNBlock471	Bn-scaff_20646_1-p839711	17218272	T/G	Bn-scaff_27677_1-p135389	18075351	A/G	857.079	BnN
C03	BnNBlock472	Bn-scaff_20741_1-p14523	18448916	T/G	Bn-scaff_18482_1-p652070	19725463	A/G	1276.55	BnN
C03	BnNBlock473	Bn-scaff_17521_1-p1398928	20851749	T/G	Bn-scaff_17521_1-p1269891	20954511	A/G	102.762	BnN
C03	BnNBlock474	Bn-scaff_17521_1-p693284	21563622	T/C	Bn-scaff_17521_1-p555766	21692111	A/C	128.489	BnN
C03	BnNBlock475	Bn-scaff_17521_1-p481933	21742666	A/G	Bn-scaff_17521_1-p404270	21829525	T/C	86.859	BnN
C03	BnNBlock476	Bn-scaff_17521_1-p302471	21917967	T/C	Bn-scaff_17298_1-p35170	22345274	T/G	427.307	BnN
C03	BnNBlock477	Bn-scaff_17298_1-p138775	22435233	T/G	Bn-scaff_17298_1-p627166	22906438	T/C	471.205	BnN
C03	BnNBlock478	Bn-scaff_17298_1-p1181494	23299466	T/C	Bn-scaff_17298_1-p1370828	23474345	T/C	174.879	BnN
C03	BnNBlock479	Bn-scaff_17298_1-p1964250	24021030	T/C	Bn-scaff_23350_1-p765525	24937646	A/G	916.616	BnN
C03	BnNBlock480	Bn-scaff_16925_1-p349728	26153247	A/G	Bn-scaff_16925_1-p168760	26346531	T/G	193.284	BnN
C03	BnNBlock481	Bn-scaff_16925_1-p115621	26438863	T/C	Bn-scaff_17395_1-p32420	26692780	A/C	253.917	BnN
C03	BnNBlock482	Bn-scaff_19026_1-p316166	26875939	A/G	Bn-scaff_16822_1-p92872	27368326	A/G	492.387	BnN
C03	BnNBlock483	Bn-scaff_16092_1-p359564	28019733	A/G	Bn-scaff_16092_1-p647281	28324920	A/G	305.187	BnN
C03	BnNBlock484	Bn-scaff_18917_1-p857136	28895248	A/C	Bn-scaff_18917_1-p603793	29122269	T/C	227.021	BnN
C03	BnNBlock485	Bn-scaff_18917_1-p464555	29855522	T/C	Bn-scaff_18917_1-p551641	29935113	A/G	79.591	BnN
C03	BnNBlock486	Bn-scaff_16130_2-p484981	30214195	T/C	Bn-scaff_15695_1-p382951	30869414	T/G	655.219	BnN
C03	BnNBlock487	Bn-scaff_17869_1-p661079	32376813	T/C	Bn-scaff_18855_1-p139163	32507112	A/C	130.299	BnN
C03	BnNBlock488	Bn-scaff_18855_1-p25397	32652440	A/C	Bn-scaff_17044_1-p545336	33514655	A/G	862.215	BnN
C03	BnNBlock489	Bn-scaff_18356_1-p43628	34830302	A/G	Bn-scaff_19310_1-p37363	34921658	T/C	91.356	BnN
C03	BnNBlock490	Bn-scaff_19310_1-p276048	35120968	A/C	Bn-scaff_17249_1-p1245230	35872090	A/G	751.122	BnN
C03	BnNBlock491	Bn-scaff_16350_1-p248456	37850313	T/C	Bn-scaff_21330_1-p259312	41046799	A/C	3196.49	BnN
C03	BnNBlock492	Bn-scaff_23407_1-p87145	46498778	T/C	Bn-scaff_23407_1-p27434	46560811	A/G	62.033	BnN
C03	BnNBlock493	Bn-scaff_19740_1-p112656	46752821	A/G	Bn-scaff_19740_1-p45553	46819816	A/G	66.995	BnN
C03	BnNBlock494	Bn-scaff_18849_1-p22568	47419198	A/G	Bn-scaff_17440_1-p868006	47552022	A/G	132.824	BnN
C03	BnNBlock495	Bn-scaff_17440_1-p832657	47583697	T/G	Bn-scaff_17440_1-p592842	47826724	A/G	243.027	BnN
C03	BnNBlock496	Bn-scaff_17440_1-p372888	48062603	A/G	Bn-scaff_17440_1-p244043	48227178	T/C	164.575	BnN
C03	BnNBlock497	Bn-scaff_16665_1-p188604	48362856	A/C	Bn-scaff_17440_1-p45412	48448639	T/G	85.783	BnN
C03	BnNBlock498	Bn-scaff_17440_1-p10339	48478041	T/C	Bn-scaff_16372_1-p78027	48571183	A/C	93.142	BnN
C03	BnNBlock499	Bn-scaff_16372_1-p89003	48581999	T/C	Bn-scaff_24726_1-p88360	48672006	A/G	90.007	BnN
C03	BnNBlock500	Bn-C13868303-p376	48754822	A/G	Bn-scaff_16665_1-p68800	48844451	A/C	89.629	BnN
C03	BnNBlock501	Bn-scaff_24631_1-p785809	49615679	A/G	Bn-scaff_16394_2-p1446065	49757330	T/C	141.651	BnN
C03	BnNBlock502	Bn-scaff_16394_2-p1222322	50058483	A/G	Bn-scaff_16394_2-p1084167	50146948	A/G	88.465	BnN
C03	BnNBlock503	Bn-scaff_16394_2-p979621	50268262	A/G	Bn-scaff_16394_2-p330427	51025057	A/C	756.795	BnN
C03	BnNBlock504	Bn-scaff_17457_1-p253824	54293163	A/G	Bn-scaff_19101_1-p20551	54693934	A/C	400.771	BnN
C03	BnNBlock505	Bn-scaff_15794_3-p508122	55100166	A/G	Bn-scaff_15794_1-p347392	55942754	T/C	842.588	BnN
C03	BnNBlock506	Bn-scaff_17821_1-p30329	56704668	T/C	Bn-scaff_17119_1-p36672	56947363	T/G	242.695	BnN
C03	BnNBlock507	Bn-scaff_23761_1-p386442	57527188	T/C	Bn-scaff_23761_1-p449068	57604627	A/G	77.439	BnN
C03	BnNBlock508	Bn-scaff_23761_1-p581335	57743327	A/G	Bn-scaff_18559_1-p161529	58097200	A/G	353.873	BnN
C03	BnNBlock509	Bn-scaff_18559_1-p157785	58100906	A/G	Bn-scaff_19047_1-p191638	58502874	A/G	401.968	BnN
C03	BnNBlock510	Bn-scaff_23098_1-p232984	58743745	T/C	Bn-scaff_16148_1-p61488	58968947	T/G	225.202	BnN
C03	BnNBlock511	Bn-scaff_16755_1-p1364355	59421240	A/C	Bn-scaff_16755_1-p1208174	59584426	A/G	163.186	BnN
C04	BnNBlock512	Bn-scaff_16935_1-p116139	500042	A/G	Bn-scaff_16935_1-p236837	617398	A/G	117.356	BnN
C04	BnNBlock513	Bn-scaff_16027_1-p210424	1146332	A/G	Bn-scaff_16027_1-p364820	1252490	T/C	106.158	BnN
C04	BnNBlock514	Bn-scaff_28382_1-p90029	2053326	T/C	Bn-scaff_28382_1-p146025	2114599	T/C	61.273	BnN
C04	BnNBlock515	Bn-scaff_16534_1-p1267478	3861755	T/G	Bn-scaff_16534_1-p1340741	3952585	A/C	90.83	BnN
C04	BnNBlock516	Bn-scaff_16534_1-p2544570	5117802	A/G	Bn-scaff_15908_1-p138105	5336538	A/G	218.736	BnN
C04	BnNBlock517	Bn-scaff_15908_1-p289000	5444153	T/C	Bn-scaff_15908_1-p402022	5554153	T/C	110	BnN
C04	BnNBlock518	Bn-scaff_15908_1-p524762	5681062	A/C	Bn-scaff_15908_1-p612641	5770181	T/C	89.119	BnN
C04	BnNBlock519	Bn-scaff_15908_1-p771974	5915364	T/C	Bn-scaff_15908_1-p850054	6000954	A/C	85.59	BnN
C04	BnNBlock520	Bn-scaff_15908_1-p885163	6031904	A/G	Bn-scaff_15908_1-p1200851	6354012	T/C	322.108	BnN
C04	BnNBlock521	Bn-scaff_17983_1-p52117	6465715	A/C	Bn-scaff_19248_1-p211140	6753493	A/G	287.778	BnN
C04	BnNBlock522	Bn-scaff_23907_1-p3780	7268927	T/C	Bn-scaff_23907_1-p160391	7352339	T/G	83.412	BnN
C04	BnNBlock523	Bn-scaff_23907_1-p671720	8083193	A/C	Bn-scaff_23907_1-p969596	8375643	A/G	292.45	BnN
C04	BnNBlock524	Bn-scaff_17869_1-p121828	9140901	T/C	Bn-scaff_17869_1-p483405	9754765	A/C	613.864	BnN
C04	BnNBlock525	Bn-scaff_17869_1-p811227	9882293	A/C	Bn-scaff_16095_1-p28021	9981125	A/G	98.832	BnN
C04	BnNBlock526	Bn-scaff_18754_1-p233662	10323725	T/C	Bn-scaff_18754_1-p138534	10417659	T/G	93.934	BnN
C04	BnNBlock527	Bn-scaff_23699_1-p435151	10712319	T/G	Bn-scaff_18712_1-p429589	14152063	A/G	3439.74	BnN
C04	BnNBlock528	Bn-scaff_18712_1-p431714	14154364	A/G	Bn-scaff_16312_1-p150941	14962574	T/C	808.21	BnN
C04	BnNBlock529	Bn-scaff_16312_1-p181665	14993136	T/C	Bn-scaff_19253_1-p266378	15270997	T/C	277.861	BnN
C04	BnNBlock530	Bn-scaff_19253_1-p269230	15274028	A/G	Bn-scaff_19253_1-p365167	15364758	A/G	90.73	BnN
C04	BnNBlock531	Bn-scaff_19253_1-p373204	15372716	T/C	Bn-scaff_16217_1-p181427	22294108	A/G	6921.39	BnN
C04	BnNBlock532	Bn-scaff_16217_1-p123037	22384920	A/C	Bn-scaff_18656_1-p4894	23099663	T/G	714.743	BnN
C04	BnNBlock533	Bn-scaff_18656_1-p8003	23102772	A/C	Bn-scaff_16309_1-p270552	23189993	T/G	87.221	BnN
C04	BnNBlock534	Bn-scaff_26946_1-p96772	25861247	A/G	Bn-scaff_17180_1-p14566	25961213	T/C	99.966	BnN
C04	BnNBlock535	Bn-scaff_27914_1-p7446	28252956	T/C	Bn-scaff_15712_8-p252435	28460732	A/G	207.776	BnN
C04	BnNBlock536	Bn-scaff_22148_1-p5629	29013882	A/C	Bn-scaff_18776_1-p144339	29607327	A/G	593.445	BnN
C04	BnNBlock537	Bn-scaff_15779_1-p181748	30231788	T/G	Bn-scaff_15779_1-p238569	30298417	A/G	66.629	BnN
C04	BnNBlock538	Bn-scaff_27765_1-p403263	30439578	A/G	Bn-scaff_26139_1-p333824	30860606	A/G	421.028	BnN
C04	BnNBlock539	Bn-scaff_20814_1-p249902	30890967	A/G	Bn-scaff_18062_1-p182471	31176732	T/C	285.765	BnN
C04	BnNBlock540	Bn-scaff_18062_1-p133881	31226807	A/G	Bn-scaff_16394_1-p112352	31503935	A/C	277.128	BnN
C04	BnNBlock541	Bn-scaff_16394_1-p411867	31765723	A/C	Bn-scaff_16394_1-p447054	31824452	A/G	58.729	BnN
C04	BnNBlock542	Bn-scaff_16394_1-p964143	32261239	A/G	Bn-scaff_16394_1-p1085007	32402387	A/C	141.148	BnN
C04	BnNBlock543	Bn-scaff_18817_1-p29976	33502215	A/C	Bn-scaff_16876_1-p1179103	33758558	T/C	256.343	BnN
C04	BnNBlock544	Bn-scaff_16876_1-p1017291	33923910	T/C	Bn-scaff_16876_1-p908602	33994668	A/G	70.758	BnN
C04	BnNBlock545	Bn-scaff_16876_1-p712918	34199366	A/G	Bn-scaff_16876_1-p603840	34289784	T/G	90.418	BnN
C04	BnNBlock546	Bn-scaff_16876_1-p527635	34353464	T/G	Bn-scaff_16876_1-p198481	34697633	A/G	344.169	BnN
C04	BnNBlock547	Bn-scaff_25870_1-p48609	34946009	A/G	Bn-scaff_19208_1-p489317	35193965	A/C	247.956	BnN
C04	BnNBlock548	Bn-scaff_19208_1-p250474	35474249	A/C	Bn-scaff_16694_1-p236039	36069977	T/C	595.728	BnN
C04	BnNBlock549	Bn-scaff_19043_1-p53637	36516836	A/C	Bn-scaff_15798_1-p456502	37105514	T/C	588.678	BnN
C04	BnNBlock550	Bn-scaff_15852_1-p484075	38244229	A/T	Bn-C13715031-p207	38454570	A/C	210.341	BnN
C04	BnNBlock551	Bn-scaff_16700_1-p59294	38563460	T/G	Bn-scaff_16700_1-p128266	38674899	A/G	111.439	BnN
C04	BnNBlock552	Bn-scaff_24979_1-p54202	38853946	A/C	Bn-scaff_24979_1-p112761	38905828	A/G	51.882	BnN
C04	BnNBlock553	Bn-scaff_21956_1-p160710	39249761	A/C	Bn-scaff_21956_1-p232134	39386088	A/C	136.327	BnN
C04	BnNBlock554	Bn-scaff_20079_1-p502507	40433939	A/G	Bn-scaff_16804_1-p670370	41134249	A/G	700.31	BnN
C04	BnNBlock555	Bn-scaff_16804_1-p795694	41235681	T/G	Bn-scaff_16517_1-p116824	41917844	A/C	682.163	BnN
C04	BnNBlock556	Bn-scaff_21186_1-p24606	43775542	T/G	Bn-scaff_15585_1-p265441	44202310	T/C	426.768	BnN
C04	BnNBlock557	Bn-scaff_15585_1-p1065032	44474101	T/C	Bn-scaff_20804_1-p180229	44582668	T/C	108.567	BnN
C04	BnNBlock558	Bn-scaff_20804_1-p33693	44745664	A/G	Bn-scaff_16888_1-p45513	44839445	A/G	93.781	BnN
C04	BnNBlock559	Bn-scaff_16888_1-p1382480	45532698	A/C	Bn-scaff_16888_1-p1561446	45737046	A/C	204.348	BnN
C04	BnNBlock560	Bn-scaff_20270_1-p36939	46169148	A/C	Bn-scaff_20270_1-p167746	46323993	T/C	154.845	BnN
C04	BnNBlock561	Bn-scaff_26787_1-p23954	47099870	A/G	Bn-scaff_18903_1-p68689	47227575	T/C	127.705	BnN
C04	BnNBlock562	Bn-scaff_18903_1-p432481	47585207	A/G	Bn-scaff_18903_1-p491280	47644630	T/G	59.423	BnN
C05	BnNBlock563	Bn-scaff_16414_1-p1635975	410571	A/G	Bn-scaff_16414_1-p1496608	542632	T/G	132.061	BnN
C05	BnNBlock564	Bn-scaff_16414_1-p997078	977670	A/G	Bn-scaff_16414_1-p931503	1033055	T/G	55.385	BnN
C05	BnNBlock565	Bn-scaff_16414_1-p777277	1169560	A/G	Bn-scaff_16414_1-p728365	1219871	A/G	50.311	BnN
C05	BnNBlock566	Bn-scaff_20901_1-p1510247	2512363	T/G	Bn-scaff_20901_1-p1311264	2677275	A/G	164.912	BnN
C05	BnNBlock567	Bn-scaff_20901_1-p901752	3110589	A/G	Bn-scaff_20901_1-p660618	3377291	A/G	266.702	BnN
C05	BnNBlock568	Bn-scaff_20901_1-p660528	3377381	A/G	Bn-scaff_20901_1-p595473	3452048	T/C	74.667	BnN
C05	BnNBlock569	Bn-scaff_20901_1-p348242	3688067	T/C	Bn-scaff_20901_1-p249688	3950198	A/C	262.131	BnN
C05	BnNBlock570	Bn-scaff_21496_1-p191960	4666300	T/C	Bn-scaff_15712_10-p52253	4945651	T/C	279.351	BnN
C05	BnNBlock571	Bn-scaff_16082_1-p592821	8027258	T/C	Bn-scaff_16082_1-p353233	8283063	A/G	255.805	BnN
C05	BnNBlock572	Bn-scaff_16082_1-p295671	8331864	T/C	Bn-scaff_22183_1-p670535	8710025	T/C	378.161	BnN
C05	BnNBlock573	Bn-scaff_16093_1-p44383	10248492	A/G	Bn-scaff_20125_1-p426919	10727792	T/C	479.3	BnN
C05	BnNBlock574	Bn-scaff_20125_1-p370086	10810886	A/G	Bn-scaff_20125_1-p294686	10912438	A/G	101.552	BnN
C05	BnNBlock575	Bn-scaff_20125_1-p277433	10934348	A/C	Bn-scaff_21338_1-p1120040	12510899	A/G	1576.55	BnN
C05	BnNBlock576	Bn-scaff_16268_1-p641008	12620763	T/G	Bn-scaff_16268_1-p377073	12888623	A/G	267.86	BnN
C05	BnNBlock577	Bn-scaff_20530_1-p154771	15307831	A/C	Bn-scaff_15818_2-p1028619	16270248	T/C	962.417	BnN
C05	BnNBlock578	Bn-scaff_18263_1-p93982	21869719	A/G	Bn-scaff_16759_1-p584677	24456154	A/G	2586.43	BnN
C05	BnNBlock579	Bn-scaff_22099_1-p135908	24717909	T/G	Bn-scaff_15705_2-p832675	26111237	A/G	1393.33	BnN
C05	BnNBlock580	Bn-scaff_16770_1-p312949	35626674	T/C	Bn-scaff_16770_1-p217669	35752134	T/C	125.46	BnN
C05	BnNBlock581	Bn-scaff_18826_1-p857416	36363924	T/C	Bn-scaff_18826_1-p776957	36457880	T/C	93.956	BnN
C05	BnNBlock582	Bn-scaff_23408_1-p186756	37867133	T/G	Bn-scaff_23408_1-p298946	37975262	A/G	108.129	BnN
C05	BnNBlock583	Bn-scaff_17441_1-p1039913	40127075	A/G	Bn-scaff_17441_1-p1146464	40215028	A/G	87.953	BnN
C05	BnNBlock584	Bn-scaff_23186_1-p303208	41147712	T/G	Bn-scaff_23186_1-p102352	41340793	T/C	193.081	BnN
C05	BnNBlock585	Bn-scaff_20270_1-p1323200	41750625	T/G	Bn-scaff_20270_1-p1440999	41887632	T/G	137.007	BnN
C05	BnNBlock586	Bn-scaff_20376_1-p361323	42267077	T/C	Bn-scaff_15676_1-p92150	42331838	A/G	64.761	BnN
C05	BnNBlock587	Bn-scaff_15676_1-p361507	42582510	T/C	Bn-scaff_15676_1-p526901	42786745	A/C	204.235	BnN
C06	BnNBlock588	Bn-scaff_18362_1-p90481	779231	A/G	Bn-scaff_22765_1-p82282	1732672	T/C	953.441	BnN
C06	BnNBlock589	Bn-scaff_16984_1-p161383	3065956	T/C	Bn-scaff_20866_1-p108216	3164450	A/G	98.494	BnN
C06	BnNBlock590	Bn-scaff_16485_1-p682420	3594238	A/G	Bn-scaff_18344_1-p89409	4151996	T/C	557.758	BnN
C06	BnNBlock591	Bn-scaff_18344_1-p386545	4402375	T/C	Bn-scaff_18279_1-p10124	4741968	T/G	339.593	BnN
C06	BnNBlock592	Bn-scaff_27421_1-p9012	5085256	A/C	Bn-scaff_20773_1-p481244	5243209	A/G	157.953	BnN
C06	BnNBlock593	Bn-scaff_20773_1-p462178	5261844	T/C	Bn-scaff_20773_1-p339705	5391810	T/C	129.966	BnN
C06	BnNBlock594	Bn-scaff_16647_1-p169595	5956411	T/C	Bn-scaff_16647_1-p1229	6153489	A/G	197.078	BnN
C06	BnNBlock595	Bn-scaff_18936_1-p2055955	6187519	T/G	Bn-scaff_18936_1-p1521029	6755570	T/G	568.051	BnN
C06	BnNBlock596	Bn-scaff_17917_1-p132636	7864681	T/G	Bn-scaff_17917_1-p72773	7928258	A/G	63.577	BnN
C06	BnNBlock597	Bn-scaff_17984_1-p641066	7936760	T/C	Bn-scaff_17984_1-p1076812	9856927	A/C	1920.17	BnN
C06	BnNBlock598	Bn-scaff_18002_1-p156755	11676488	A/G	Bn-scaff_18439_1-p314029	12445071	T/C	768.583	BnN
C06	BnNBlock599	Bn-scaff_18439_1-p420850	12534525	T/C	Bn-scaff_18439_1-p643793	12761196	T/C	226.671	BnN
C06	BnNBlock600	Bn-scaff_16510_1-p737455	13524511	T/C	Bn-scaff_16510_1-p242507	14081245	A/C	556.734	BnN
C06	BnNBlock601	Bn-scaff_16903_1-p49977	14974402	A/G	Bn-scaff_15818_1-p292872	15576868	A/G	602.466	BnN
C06	BnNBlock602	Bn-scaff_15818_1-p345564	15639004	T/C	Bn-scaff_15818_1-p602647	15875819	A/G	236.815	BnN
C06	BnNBlock603	Bn-scaff_15818_2-p1231572	17613804	A/G	Bn-scaff_15818_2-p1566435	17933853	T/C	320.049	BnN
C06	BnNBlock604	Bn-scaff_15818_2-p1586889	17955376	A/T	Bn-scaff_15818_2-p1699411	18048742	T/C	93.366	BnN
C06	BnNBlock605	Bn-scaff_15818_2-p1718514	18065557	A/G	Bn-scaff_15818_2-p2002269	18354905	T/C	289.348	BnN
C06	BnNBlock606	Bn-scaff_15818_2-p2060720	18414526	A/G	Bn-scaff_18206_3-p934892	19108068	A/G	693.542	BnN
C06	BnNBlock607	Bn-scaff_15763_1-p233149	19829422	T/G	Bn-scaff_15763_1-p342497	19910217	T/C	80.795	BnN
C06	BnNBlock608	Bn-scaff_15763_1-p1444145	20406780	A/G	Bn-scaff_15818_1-p2270500	21666697	A/G	1259.92	BnN
C06	BnNBlock609	Bn-scaff_15818_1-p3032871	22432169	T/C	Bn-scaff_15818_1-p3239659	22635633	T/G	203.464	BnN
C06	BnNBlock610	Bn-scaff_18439_1-p52033	23957141	T/G	Bn-scaff_16064_1-p1075447	24588103	A/G	630.962	BnN
C06	BnNBlock611	Bn-scaff_16064_1-p550807	25088082	T/C	Bn-scaff_15892_1-p1566439	27395817	A/G	2307.74	BnN
C06	BnNBlock612	Bn-scaff_15892_1-p1566556	27395883	T/G	Bn-scaff_15743_1-p635780	27839401	T/G	443.518	BnN
C06	BnNBlock613	Bn-scaff_16874_1-p41770	29269791	A/C	Bn-scaff_23957_1-p658269	29329321	A/C	59.53	BnN
C06	BnNBlock614	Bn-scaff_23957_1-p614843	29370008	T/C	Bn-scaff_18807_1-p648317	30202410	T/C	832.402	BnN
C06	BnNBlock615	Bn-scaff_18807_1-p619389	30230775	A/G	Bn-scaff_18807_1-p480736	30355647	T/G	124.872	BnN
C06	BnNBlock616	Bn-scaff_23957_1-p123191	30594576	T/G	Bn-scaff_23957_1-p403566	31264726	T/C	670.15	BnN
C06	BnNBlock617	Bn-scaff_16874_1-p172867	31535722	A/G	Bn-scaff_16874_1-p342999	31736281	T/C	200.559	BnN
C06	BnNBlock618	Bn-scaff_16397_1-p805714	32136211	T/C	Bn-scaff_16397_1-p512389	32410083	T/G	273.872	BnN
C06	BnNBlock619	Bn-scaff_20294_1-p269011	33676522	A/G	Bn-scaff_17799_1-p2456101	34051692	T/G	375.17	BnN
C06	BnNBlock620	Bn-scaff_17799_1-p2356739	34133415	A/C	Bn-scaff_17799_1-p2284135	34225338	T/C	91.923	BnN
C06	BnNBlock621	Bn-scaff_17799_1-p2273825	34271927	T/G	Bn-scaff_17799_1-p2065835	34498094	A/C	226.167	BnN
C06	BnNBlock622	Bn-scaff_17799_1-p1629892	34936025	T/C	Bn-scaff_17799_1-p1491856	35066908	A/G	130.883	BnN
C06	BnNBlock623	Bn-scaff_17799_1-p1489077	35069486	T/G	Bn-scaff_17799_1-p1214222	35387966	C/G	318.48	BnN
C07	BnNBlock624	Bn-scaff_15627_1-p452856	652340	A/C	Bn-scaff_17168_1-p53199	3485888	T/G	2833.55	BnN
C07	BnNBlock625	Bn-scaff_16721_1-p2157361	5282304	T/G	Bn-scaff_15626_1-p692196	13151540	T/C	7869.24	BnN
C07	BnNBlock626	Bn-scaff_15626_1-p672048	13176689	T/G	Bn-scaff_15626_1-p548743	13295345	A/C	118.656	BnN
C07	BnNBlock627	Bn-scaff_15626_1-p528442	13327377	A/C	Bn-scaff_17580_1-p83128	14220936	A/G	893.559	BnN
C07	BnNBlock628	Bn-scaff_19106_1-p605386	18527752	T/G	Bn-scaff_19106_1-p440312	18636037	A/C	108.285	BnN
C07	BnNBlock629	Bn-scaff_19106_1-p310777	18759394	T/C	Bn-scaff_19106_1-p206079	18867338	T/G	107.944	BnN
C07	BnNBlock630	Bn-scaff_23400_1-p582590	19109467	T/C	Bn-scaff_23400_1-p101355	19600355	T/C	490.888	BnN
C07	BnNBlock631	Bn-scaff_23400_1-p57185	19641122	T/C	Bn-scaff_16100_1-p617160	20530581	A/G	889.459	BnN
C07	BnNBlock632	Bn-scaff_18501_1-p665995	21411580	A/G	Bn-scaff_18202_1-p1683343	22118843	A/G	707.263	BnN
C07	BnNBlock633	Bn-scaff_18202_1-p986219	22696823	T/C	Bn-scaff_18202_1-p846376	22811845	T/G	115.022	BnN
C07	BnNBlock634	Bn-scaff_18202_1-p379677	23217499	A/C	Bn-scaff_18202_1-p321692	23276230	T/G	58.731	BnN
C07	BnNBlock635	Bn-scaff_18202_1-p312530	23285710	A/G	Bn-scaff_23839_1-p316201	24882876	T/G	1597.17	BnN
C07	BnNBlock636	Bn-scaff_19724_1-p216395	26186369	T/C	Bn-scaff_15586_1-p3523	26377716	T/C	191.347	BnN
C07	BnNBlock637	Bn-scaff_15754_1-p243179	26705680	T/G	Bn-scaff_15754_1-p286097	26757086	A/G	51.406	BnN
C07	BnNBlock638	Bn-scaff_15754_1-p477663	26904369	A/C	Bn-scaff_15754_1-p651840	27102056	A/G	197.687	BnN
C07	BnNBlock639	Bn-scaff_15754_1-p1141201	27589235	A/C	Bn-scaff_15754_1-p1403758	27837519	T/C	248.284	BnN
C07	BnNBlock640	Bn-scaff_16130_1-p174204	27983409	A/C	Bn-scaff_16130_1-p286182	28069476	A/C	86.067	BnN
C07	BnNBlock641	Bn-scaff_16130_1-p317767	28112867	T/C	Bn-scaff_16130_1-p469792	28275890	A/G	163.023	BnN
C07	BnNBlock642	Bn-scaff_16130_1-p664982	28452652	T/C	Bn-scaff_16130_1-p810976	28513251	T/C	60.599	BnN
C07	BnNBlock643	Bn-scaff_16130_1-p982762	28724140	A/G	Bn-scaff_16130_1-p1091410	28835558	A/G	111.418	BnN
C07	BnNBlock644	Bn-scaff_16130_1-p1860796	29447472	A/C	Bn-scaff_16130_1-p2139691	29696793	A/G	249.321	BnN
C07	BnNBlock645	Bn-scaff_16130_1-p2433175	30054850	A/C	Bn-scaff_17740_1-p987288	30221279	T/C	166.429	BnN
C07	BnNBlock646	Bn-scaff_16514_1-p41089	30716637	T/C	Bn-scaff_16514_1-p161190	30818437	A/G	101.8	BnN
C07	BnNBlock647	Bn-scaff_17972_1-p581578	30996719	A/G	Bn-scaff_17972_1-p148284	31459693	T/C	462.974	BnN
C07	BnNBlock648	Bn-scaff_21711_1-p27299	31790302	A/C	Bn-scaff_18520_1-p91140	31942553	A/G	152.251	BnN
C07	BnNBlock649	Bn-scaff_18520_1-p217435	32074908	T/G	Bn-scaff_18520_1-p301248	32152800	T/C	77.892	BnN
C07	BnNBlock650	Bn-scaff_18520_1-p330575	32181814	T/C	Bn-scaff_18520_1-p486567	32314733	T/C	132.919	BnN
C07	BnNBlock651	Bn-scaff_16818_2-p14057	32648894	T/C	Bn-scaff_17291_1-p705967	32819063	A/G	170.169	BnN
C07	BnNBlock652	Bn-scaff_17291_1-p614212	32909461	A/G	Bn-scaff_17291_1-p466959	32983686	A/G	74.225	BnN
C07	BnNBlock653	Bn-scaff_17291_1-p253491	33130006	T/G	Bn-scaff_17291_1-p188013	33194950	T/C	64.944	BnN
C07	BnNBlock654	Bn-scaff_15705_1-p1214538	34553420	T/C	Bn-scaff_15705_1-p1394205	34698382	A/T	144.962	BnN
C07	BnNBlock655	Bn-scaff_16069_1-p306662	36660930	A/G	Bn-scaff_16069_1-p361062	36711453	A/G	50.523	BnN
C07	BnNBlock656	Bn-scaff_16069_1-p396999	36740037	T/G	Bn-scaff_16069_1-p730213	37114326	T/C	374.289	BnN
C07	BnNBlock657	Bn-scaff_16069_1-p776579	37172452	A/C	Bn-scaff_16069_1-p960056	37368835	T/G	196.383	BnN
C07	BnNBlock658	Bn-scaff_16069_1-p1050288	37456252	T/C	Bn-scaff_16069_1-p1162324	37596319	A/G	140.067	BnN
C07	BnNBlock659	Bn-scaff_16069_1-p1269936	37717439	A/G	Bn-scaff_16069_1-p1579287	38003771	T/C	286.332	BnN
C07	BnNBlock660	Bn-scaff_16069_1-p1815891	38223133	A/G	Bn-scaff_16069_1-p1959613	38377419	T/C	154.286	BnN
C07	BnNBlock661	Bn-scaff_16069_1-p2205590	38575415	A/G	Bn-scaff_16069_1-p2280622	38651161	T/C	75.746	BnN
C07	BnNBlock662	Bn-scaff_16069_1-p3210581	39636366	T/C	Bn-scaff_16069_1-p3274782	39699895	A/G	63.529	BnN
C07	BnNBlock663	Bn-scaff_16069_1-p3392606	39809018	T/C	Bn-scaff_16069_1-p3479340	39898046	T/C	89.028	BnN
C07	BnNBlock664	Bn-scaff_16069_1-p3617718	40031110	G/C	Bn-scaff_16069_1-p3653098	40082056	A/C	50.946	BnN
C07	BnNBlock665	Bn-scaff_16069_1-p4246262	40636211	A/C	Bn-scaff_16069_1-p4461819	40829524	T/C	193.313	BnN
C07	BnNBlock666	Bn-scaff_16069_1-p4605330	40981257	A/G	Bn-scaff_16110_1-p3563652	41361135	A/C	379.878	BnN
C07	BnNBlock667	Bn-scaff_16110_1-p3522808	41401964	A/G	Bn-scaff_16110_1-p3367415	41564826	A/G	162.862	BnN
C07	BnNBlock668	Bn-scaff_16110_1-p3199239	41679570	T/C	Bn-scaff_16110_1-p3054733	41821421	T/C	141.851	BnN
C07	BnNBlock669	Bn-scaff_16110_1-p2505873	42394530	A/G	Bn-scaff_16110_1-p2412201	42489661	A/G	95.131	BnN
C07	BnNBlock670	Bn-scaff_16110_1-p2336384	42536741	A/G	Bn-scaff_16110_1-p2275269	42597434	A/G	60.693	BnN
C07	BnNBlock671	Bn-scaff_16110_1-p1410485	43542747	A/G	Bn-scaff_16110_1-p1329125	43620540	A/C	77.793	BnN
C07	BnNBlock672	Bn-scaff_16110_1-p975852	43977477	T/G	Bn-scaff_16110_1-p575479	44315203	T/C	337.726	BnN
C08	BnNBlock673	Bn-scaff_26293_1-p142747	1345835	A/C	Bn-scaff_15705_1-p2902275	1715724	A/G	369.889	BnN
C08	BnNBlock674	Bn-scaff_16022_1-p602311	1865243	A/G	Bn-scaff_27765_1-p53066	3024577	A/G	1159.33	BnN
C08	BnNBlock675	Bn-scaff_17807_1-p537516	3550266	A/G	Bn-scaff_21003_1-p685976	3823842	T/C	273.576	BnN
C08	BnNBlock676	Bn-scaff_21003_1-p685388	3824429	A/G	Bn-scaff_25981_1-p288295	5260835	T/C	1436.41	BnN
C08	BnNBlock677	Bn-scaff_16158_1-p212409	5381176	T/C	Bn-scaff_17591_1-p75901	11115116	T/C	5733.94	BnN
C08	BnNBlock678	Bn-scaff_16142_1-p295868	11972762	A/G	Bn-scaff_16287_1-p394395	13664011	A/C	1691.25	BnN
C08	BnNBlock679	Bn-scaff_16287_1-p402022	13672797	T/C	Bn-scaff_21250_1-p46785	14281943	T/C	609.146	BnN
C08	BnNBlock680	Bn-scaff_19104_1-p662624	15041648	A/C	Bn-scaff_26506_1-p42166	16056553	A/G	1014.9	BnN
C08	BnNBlock681	Bn-scaff_21786_1-p161821	19679933	A/C	Bn-scaff_16962_1-p351914	19927305	T/G	247.372	BnN
C08	BnNBlock682	Bn-scaff_16231_1-p1231804	20679902	T/C	Bn-scaff_16231_1-p745514	21151148	T/C	471.246	BnN
C08	BnNBlock683	Bn-scaff_16174_1-p1377624	23594177	T/C	Bn-scaff_16770_1-p1924877	24629491	T/C	1035.31	BnN
C08	BnNBlock684	Bn-scaff_16770_1-p4261177	26956854	A/C	Bn-scaff_16770_1-p4374851	27056002	T/C	99.148	BnN
C08	BnNBlock685	Bn-scaff_16361_1-p457936	27954174	T/G	Bn-scaff_16361_1-p727512	28186105	A/G	231.931	BnN
C08	BnNBlock686	Bn-scaff_16361_1-p1149887	28604402	A/C	Bn-scaff_16361_1-p1282832	28764869	T/C	160.467	BnN
C08	BnNBlock687	Bn-scaff_16361_1-p1343410	28812985	A/G	Bn-scaff_16361_1-p1387122	28863589	A/C	50.604	BnN
C08	BnNBlock688	Bn-scaff_16361_1-p1466598	28987849	T/C	Bn-scaff_16361_1-p1548789	29084814	T/C	96.965	BnN
C08	BnNBlock689	Bn-scaff_16361_1-p2256702	29794274	T/C	Bn-scaff_16361_1-p2402567	29920386	T/C	126.112	BnN
C08	BnNBlock690	Bn-scaff_16361_1-p3397399	30871159	A/G	Bn-scaff_16197_1-p3102379	31205778	A/C	334.619	BnN
C08	BnNBlock691	Bn-scaff_16197_1-p3031594	31261720	T/C	Bn-scaff_16197_1-p2958549	31316417	A/G	54.697	BnN
C08	BnNBlock692	Bn-scaff_16197_1-p2796164	31432295	T/C	Bn-scaff_16197_1-p2597305	31613687	A/C	181.392	BnN
C08	BnNBlock693	Bn-scaff_16197_1-p2122724	32057382	A/G	Bn-scaff_16197_1-p1831986	32309961	A/C	252.579	BnN
C08	BnNBlock694	Bn-scaff_16197_1-p1806004	32339217	A/G	Bn-scaff_16197_1-p1725558	32401017	A/G	61.8	BnN
C08	BnNBlock695	Bn-scaff_18140_1-p219225	32453219	A/C	Bn-scaff_16197_1-p1367016	32753011	T/C	299.792	BnN
C08	BnNBlock696	Bn-scaff_16197_1-p1317884	32805617	A/C	Bn-scaff_16197_1-p1149077	32946921	A/G	141.304	BnN
C08	BnNBlock697	Bn-scaff_16197_1-p1106733	32989290	A/C	Bn-scaff_16197_1-p1013793	33073391	T/C	84.101	BnN
C08	BnNBlock698	Bn-scaff_16197_1-p974627	33120772	A/G	Bn-scaff_16197_1-p841813	33253533	A/G	132.761	BnN
C08	BnNBlock699	Bn-scaff_16197_1-p659585	33364556	T/C	Bn-scaff_16197_1-p595290	33436213	T/C	71.657	BnN
C08	BnNBlock700	Bn-scaff_16197_1-p515133	33506754	T/G	Bn-scaff_16197_1-p273402	33735151	A/C	228.397	BnN
C08	BnNBlock701	Bn-scaff_16445_1-p2218971	34672174	A/G	Bn-scaff_16445_1-p2132184	34731399	A/G	59.225	BnN
C08	BnNBlock702	Bn-scaff_16445_1-p2011296	34816033	A/G	Bn-scaff_16445_1-p1807153	34987450	T/C	171.417	BnN
C08	BnNBlock703	Bn-scaff_16445_1-p1548555	35214193	T/C	Bn-scaff_16445_1-p1451331	35315971	T/C	101.778	BnN
C08	BnNBlock704	Bn-scaff_16445_1-p1450260	35317040	T/C	Bn-scaff_16445_1-p973672	35807313	A/G	490.273	BnN
C08	BnNBlock705	Bn-scaff_21269_1-p295012	37141008	A/C	Bn-scaff_16389_1-p740326	37386248	T/C	245.24	BnN
C09	BnNBlock706	Bn-scaff_17526_1-p1912248	728470	A/C	Bn-scaff_17526_1-p1827517	816259	T/G	87.789	BnN
C09	BnNBlock707	Bn-scaff_17526_1-p1143773	1423495	T/C	Bn-scaff_17526_1-p912340	1622156	A/G	198.661	BnN
C09	BnNBlock708	Bn-scaff_17190_1-p1116406	4479109	A/G	Bn-Scaffold000149-p121729	4667759	A/G	188.65	BnN
C09	BnNBlock709	Bn-scaff_17487_1-p381689	6552768	A/G	Bn-scaff_17487_1-p511597	6771066	A/G	218.298	BnN
C09	BnNBlock710	Bn-scaff_22835_1-p690123	11032730	T/C	Bn-scaff_22835_1-p327368	11221366	A/G	188.636	BnN
C09	BnNBlock711	Bn-scaff_18839_1-p1092979	12521387	C/G	Bn-scaff_20836_1-p66891	12968656	T/G	447.269	BnN
C09	BnNBlock712	Bn-scaff_17174_1-p225552	13192850	A/C	Bn-scaff_17174_1-p41873	13413174	A/G	220.324	BnN
C09	BnNBlock713	Bn-scaff_18100_1-p31176	13615897	T/G	Bn-scaff_18100_1-p121231	13756328	T/G	140.431	BnN
C09	BnNBlock714	Bn-scaff_18100_1-p275291	13904521	A/G	Bn-scaff_18100_1-p701705	14355974	A/G	451.453	BnN
C09	BnNBlock715	Bn-scaff_18100_1-p1143728	14571537	T/C	Bn-scaff_18100_1-p1255604	14724384	T/G	152.847	BnN
C09	BnNBlock716	Bn-scaff_18100_1-p1255808	14724588	A/G	Bn-scaff_20202_1-p142986	14804954	T/C	80.366	BnN
C09	BnNBlock717	Bn-scaff_17801_1-p220808	15322338	T/C	Bn-scaff_20903_1-p401739	17026232	T/G	1703.89	BnN
C09	BnNBlock718	Bn-scaff_23293_1-p107816	17755637	T/C	Bn-scaff_17109_1-p406092	18328411	T/C	572.774	BnN
C09	BnNBlock719	Bn-scaff_25766_1-p23436	18604417	A/G	Bn-scaff_16371_1-p117869	18666033	A/C	61.616	BnN
C09	BnNBlock720	Bn-scaff_17339_1-p292992	21120764	T/C	Bn-scaff_17339_1-p23803	21402528	A/G	281.764	BnN
C09	BnNBlock721	Bn-scaff_20619_1-p844932	31001880	A/G	Bn-scaff_20972_1-p163951	32994165	T/C	1992.29	BnN
C09	BnNBlock722	Bn-scaff_16456_1-p453404	35037914	T/C	Bn-scaff_27554_1-p3917	36027398	T/C	989.484	BnN
C09	BnNBlock723	Bn-scaff_15808_1-p392080	37097641	A/C	Bn-scaff_25457_1-p304974	37696983	A/C	599.342	BnN
C09	BnNBlock724	Bn-scaff_15881_1-p181813	39401226	A/G	Bn-scaff_17799_1-p2858971	39801982	A/C	400.756	BnN
C09	BnNBlock725	Bn-scaff_17799_1-p2764738	39892359	A/C	Bn-scaff_17088_1-p327069	40117535	T/C	225.176	BnN
C09	BnNBlock726	Bn-scaff_19899_1-p719873	40401293	T/G	Bn-scaff_19899_1-p559187	40586793	A/G	185.5	BnN
C09	BnNBlock727	Bn-scaff_15576_1-p307207	41388754	T/C	Bn-scaff_15576_1-p425585	41500783	A/C	112.029	BnN
C09	BnNBlock728	Bn-scaff_15576_1-p654663	41739294	A/G	Bn-scaff_16962_1-p22050	41967651	A/G	228.357	BnN
C09	BnNBlock729	Bn-scaff_17028_1-p277663	42794492	A/G	Bn-scaff_21841_1-p31574	43015797	T/G	221.305	BnN
C09	BnNBlock730	Bn-scaff_16362_1-p616122	43503878	T/C	Bn-scaff_16362_1-p490371	43647318	T/C	143.44	BnN
C09	BnNBlock731	Bn-scaff_17750_1-p1869640	46607963	T/C	Bn-scaff_17750_1-p1810764	46663461	A/G	55.498	BnN
C09	BnNBlock732	Bn-scaff_17750_1-p952104	47521397	T/C	Bn-scaff_17750_1-p602923	47815182	A/G	293.785	BnN
C09	BnNBlock733	Bn-scaff_17750_1-p555679	47868618	T/C	Bn-scaff_17750_1-p413107	47994394	T/C	125.776	BnN
A01	BnTBlock1	Bn-A01-p150028	2535567	T/G	Bn-A01-p207363	2591408	T/C	55.841	BnT
A01	BnTBlock2	Bn-A01-p4233306	3911410	A/G	Bn-A01-p4293878	3966930	T/C	55.52	BnT
A01	BnTBlock3	Bn-A01-p5318059	4906957	T/G	Bn-A01-p5418396	4990466	A/G	83.509	BnT
A01	BnTBlock4	Bn-A01-p7205595	6574433	A/C	Bn-A01-p7430242	6794635	T/C	220.202	BnT
A01	BnTBlock5	Bn-A01-p7452338	6807490	A/C	Bn-A01-p7512557	6861652	T/C	54.162	BnT
A01	BnTBlock6	Bn-A01-p7889385	7082078	A/G	Bn-A01-p8051029	7231172	T/G	149.094	BnT
A01	BnTBlock7	Bn-A01-p8111196	7286783	A/G	Bn-A01-p8246641	7420320	T/C	133.537	BnT
A01	BnTBlock8	Bn-A01-p8418102	7530718	A/G	Bn-A01-p8515129	7689514	A/G	158.796	BnT
A01	BnTBlock9	Bn-A01-p10926129	9032377	T/C	Bn-A01-p10991782	9094082	T/G	61.705	BnT
A01	BnTBlock10	Bn-A01-p10636637	9549726	A/G	Bn-A01-p10740084	9654047	A/G	104.321	BnT
A01	BnTBlock11	Bn-A01-p11407167	9751503	T/C	Bn-A01-p11469992	9817819	A/G	66.316	BnT
A01	BnTBlock12	Bn-A01-p12237534	10421791	A/C	Bn-A01-p12400477	10606290	T/C	184.499	BnT
A01	BnTBlock13	Bn-A01-p12454306	10662592	A/G	Bn-A01-p12622123	10872462	T/C	209.87	BnT
A01	BnTBlock14	Bn-A01-p14057073	11661032	A/G	Bn-A01-p14727717	12240000	A/G	578.968	BnT
A01	BnTBlock15	Bn-A01-p14859839	12342870	A/G	Bn-A01-p14955594	12458349	T/G	115.479	BnT
A01	BnTBlock16	Bn-A01-p15086787	12597408	A/G	Bn-A01-p15179106	12691692	A/G	94.284	BnT
A01	BnTBlock17	Bn-A01-p15441407	12887436	A/G	Bn-A01-p15517260	12957916	A/C	70.48	BnT
A01	BnTBlock18	Bn-A01-p16111263	14053780	A/C	Bn-A01-p16358989	14264184	T/C	210.404	BnT
A01	BnTBlock19	Bn-Scaffold000508-p6116	14765450	T/C	Bn-A01-p17476240	14922722	A/G	157.272	BnT
A01	BnTBlock20	Bn-A01-p17550588	14970300	A/C	Bn-A01-p17629628	15126423	A/C	156.123	BnT
A01	BnTBlock21	Bn-A01-p17905950	15205955	T/G	Bn-A01-p18032386	15351973	A/G	146.018	BnT
A01	BnTBlock22	Bn-A01-p17081120	15453848	T/C	Bn-A01-p17124831	15512924	A/C	59.076	BnT
A01	BnTBlock23	Bn-A01-p18178802	15665185	T/G	Bn-A01-p18266537	15769718	A/G	104.533	BnT
A01	BnTBlock24	Bn-A01-p18306617	15815927	A/G	Bn-A05-p23466337	16089749	T/C	273.822	BnT
A01	BnTBlock25	Bn-A01-p19700004	16508726	A/G	Bn-A01-p19931596	16721406	T/C	212.68	BnT
A01	BnTBlock26	Bn-A01-p20745330	17545014	T/C	Bn-A01-p20814699	17621497	T/G	76.483	BnT
A01	BnTBlock27	Bn-A01-p21444041	18070954	A/G	Bn-A01-p21517353	18130956	A/G	60.002	BnT
A01	BnTBlock28	Bn-A01-p24705790	20473911	A/G	Bn-A01-p24813515	20549180	T/C	75.269	BnT
A02	BnTBlock29	Bn-A02-p5660188	2800054	A/G	Bn-A02-p5765840	2912220	T/G	112.166	BnT
A02	BnTBlock30	Bn-A02-p6182038	3349273	T/G	Bn-A02-p6315978	3484554	A/G	135.281	BnT
A02	BnTBlock31	Bn-A02-p8324359	5288480	A/G	Bn-A02-p8391383	5341711	A/C	53.231	BnT
A02	BnTBlock32	Bn-A02-p8836098	5789919	A/G	Bn-A02-p8915005	5871418	T/C	81.499	BnT
A02	BnTBlock33	Bn-A02-p10096185	6922449	T/G	Bn-A02-p10129605	6976152	T/C	53.703	BnT
A02	BnTBlock34	Bn-A02-p10289331	7134214	A/G	Bn-A02-p10396907	7267791	A/G	133.577	BnT
A02	BnTBlock35	Bn-A02-p10815969	7642558	A/C	Bn-A02-p11038401	7801100	A/C	158.542	BnT
A02	BnTBlock36	Bn-A02-p11096221	7861566	A/G	Bn-A02-p11200305	7989943	A/G	128.377	BnT
A02	BnTBlock37	Bn-A02-p11896294	8599152	T/G	Bn-A02-p11939983	8652790	A/G	53.638	BnT
A02	BnTBlock38	Bn-A02-p12219666	8929350	T/C	Bn-A02-p12293388	9009560	A/C	80.21	BnT
A02	BnTBlock39	Bn-A02-p12295281	9011453	A/C	Bn-A02-p12363140	9075882	A/G	64.429	BnT
A02	BnTBlock40	Bn-A02-p12512328	9230528	T/C	Bn-A02-p12627047	9396338	A/G	165.81	BnT
A02	BnTBlock41	Bn-A02-p12996998	9705806	T/C	Bn-A02-p13123802	9785310	T/G	79.504	BnT
A02	BnTBlock42	Bn-A02-p14127042	10916014	T/C	Bn-A02-p14576479	11195765	A/G	279.751	BnT
A02	BnTBlock43	Bn-A02-p14886507	11496461	T/C	Bn-A02-p14992781	11602350	A/C	105.889	BnT
A02	BnTBlock44	Bn-A05-p9118240	12981777	A/G	Bn-A05-p8943009	13166709	T/C	184.932	BnT
A02	BnTBlock45	Bn-A02-p18966918	17970989	A/C	Bn-A02-p19244695	18286435	A/C	315.446	BnT
A02	BnTBlock46	Bn-A02-p20845905	19157483	A/C	Bn-A02-p20461477	19549471	T/C	391.988	BnT
A02	BnTBlock47	Bn-A02-p19927952	20223346	A/C	Bn-A02-p19872956	20278675	T/C	55.329	BnT
A02	BnTBlock48	Bn-A02-p24508488	22630377	T/G	Bn-A02-p24552843	22692723	A/G	62.346	BnT
A02	BnTBlock49	Bn-A02-p24575998	22711757	T/C	Bn-A02-p24687309	22781225	T/C	69.468	BnT
A02	BnTBlock50	Bn-A02-p24971607	23067299	A/G	Bn-A02-p25109769	23183974	A/C	116.675	BnT
A02	BnTBlock51	Bn-A02-p27220702	24545938	A/G	Bn-A02-p27304105	24611313	A/G	65.375	BnT
A02	BnTBlock52	Bn-A02-p27714758	24693608	T/C	Bn-A02-p27845279	24791488	T/G	97.88	BnT
A03	BnTBlock53	Bn-A03-p4008078	3570448	T/C	Bn-A03-p4123209	3651523	A/G	81.075	BnT
A03	BnTBlock54	Bn-A03-p4193022	3732180	T/C	Bn-A03-p4244641	3782214	A/G	50.034	BnT
A03	BnTBlock55	Bn-A03-p5131282	4554530	A/G	Bn-A03-p5182850	4609674	T/C	55.144	BnT
A03	BnTBlock56	Bn-A03-p5455069	4872881	A/G	Bn-A03-p5503857	4933342	A/C	60.461	BnT
A03	BnTBlock57	Bn-A03-p7521958	6814427	A/G	Bn-A03-p7575620	6886148	A/G	71.721	BnT
A03	BnTBlock58	Bn-A03-p7840758	7132761	T/G	Bn-A03-p7902457	7190160	T/G	57.399	BnT
A03	BnTBlock59	Bn-A03-p10641836	9795379	T/G	Bn-A03-p10692514	9850567	A/C	55.188	BnT
A03	BnTBlock60	Bn-A03-p12186958	11303688	A/G	Bn-A03-p12313330	11373732	A/G	70.044	BnT
A03	BnTBlock61	Bn-A03-p12783093	11921805	A/G	Bn-A03-p12933099	12064254	T/G	142.449	BnT
A03	BnTBlock62	Bn-A03-p13169138	12311210	T/C	Bn-A03-p13266036	12427917	A/G	116.707	BnT
A03	BnTBlock63	Bn-A03-p13922223	13047766	A/G	Bn-A03-p13970114	13106625	A/G	58.859	BnT
A03	BnTBlock64	Bn-scaff_17109_2-p315902	17529411	T/C	Bn-A03-p18618990	17636019	T/C	106.608	BnT
A03	BnTBlock65	Bn-A03-p18846268	17857318	A/C	Bn-A03-p18899284	17922954	T/G	65.636	BnT
A03	BnTBlock66	Bn-A03-p19210113	18163212	T/G	Bn-A03-p19333794	18299417	T/G	136.205	BnT
A03	BnTBlock67	Bn-A03-p20627333	19449513	A/C	Bn-A03-p20762376	19574025	A/G	124.512	BnT
A03	BnTBlock68	Bn-A03-p21570061	20352104	A/C	Bn-A03-p21632587	20419328	T/G	67.224	BnT
A03	BnTBlock69	Bn-A03-p24363811	22900933	T/C	Bn-A03-p24527313	23036299	A/G	135.366	BnT
A03	BnTBlock70	Bn-A03-p25423612	23801811	A/G	Bn-Scaffold002082-p84	23871737	A/G	69.926	BnT
A03	BnTBlock71	Bn-A03-p25879876	24244535	A/G	Bn-A03-p25957465	24317589	T/C	73.054	BnT
A03	BnTBlock72	Bn-A03-p27541115	25838209	T/G	Bn-A03-p27712521	25938476	T/C	100.267	BnT
A03	BnTBlock73	Bn-A03-p27752076	25971200	T/G	Bn-A03-p27841728	26060777	T/G	89.577	BnT
A03	BnTBlock74	Bn-A03-p29279909	26274032	T/C	Bn-A03-p29391849	26400094	T/C	126.062	BnT
A03	BnTBlock75	Bn-A03-p28222096	26688537	T/G	Bn-A03-p28279796	26756823	A/C	68.286	BnT
A03	BnTBlock76	Bn-A03-p28847903	27283950	T/C	Bn-A03-p28963072	27373345	T/C	89.395	BnT
A03	BnTBlock77	Bn-A03-p29661431	27705739	T/C	Bn-A03-p29806105	27827672	T/C	121.933	BnT
A03	BnTBlock78	Bn-A03-p30658785	28438748	A/C	Bn-A03-p30831188	28618944	A/G	180.196	BnT
A03	BnTBlock79	Bn-A03-p30905429	28699891	T/C	Bn-A03-p31076904	28971328	T/C	271.437	BnT
A03	BnTBlock80	Bn-A03-p31088264	28984867	A/G	Bn-Scaffold000096-p843919	29496800	A/G	511.933	BnT
A03	BnTBlock81	Bn-Scaffold000096-p858992	29516836	A/C	Bn-Scaffold000372-p15947	29734265	T/C	217.429	BnT
A04	BnTBlock82	Bn-A04-p24411	42683	A/G	Bn-A04-p113641	120091	T/C	77.408	BnT
A04	BnTBlock83	Bn-A04-p326007	269630	T/G	Bn-A04-p570250	451709	T/C	182.079	BnT
A04	BnTBlock84	Bn-A04-p1479491	1224368	T/C	Bn-A04-p1585447	1338228	T/C	113.86	BnT
A04	BnTBlock85	Bn-A04-p3357519	3023189	A/G	Bn-A04-p3485611	3134967	T/C	111.778	BnT
A04	BnTBlock86	Bn-A06-p5333348	3803281	A/G	Bn-A04-p4090389	4159817	A/G	356.536	BnT
A04	BnTBlock87	Bn-A04-p4224646	4305710	T/C	Bn-A04-p4286343	4395204	T/C	89.494	BnT
A04	BnTBlock88	Bn-A04-p4332836	4449895	T/C	Bn-A04-p4410196	4532743	A/C	82.848	BnT
A04	BnTBlock89	Bn-A09-p29238214	4701415	T/C	Bn-A04-p4879262	4919426	T/C	218.011	BnT
A04	BnTBlock90	Bn-A04-p4910033	5024224	A/C	Bn-A04-p4978780	5117437	T/G	93.213	BnT
A04	BnTBlock91	Bn-Scaffold000104-p622483	6261592	T/C	Bn-Scaffold000104-p523846	6367021	A/G	105.429	BnT
A04	BnTBlock92	Bn-Scaffold000104-p523827	6367091	T/C	Bn-Scaffold000104-p193967	6699498	T/C	332.407	BnT
A04	BnTBlock93	Bn-Scaffold000104-p8897	6827932	T/G	Bn-A04-p5919648	7097365	T/G	269.433	BnT
A04	BnTBlock94	Bn-A04-p5938245	7125129	T/C	Bn-A04-p5983577	7178494	A/G	53.365	BnT
A04	BnTBlock95	Bn-A04-p6632126	7864821	A/G	Bn-A04-p6685371	7918723	A/G	53.902	BnT
A04	BnTBlock96	Bn-A04-p7090997	8363454	A/G	Bn-A04-p7233978	8521837	T/G	158.383	BnT
A04	BnTBlock97	Bn-scaff_16876_1-p1240480	8710857	A/G	Bn-A04-p7443395	8772416	A/C	61.559	BnT
A04	BnTBlock98	Bn-A04-p8830454	9943625	A/G	Bn-A04-p8906594	10018853	T/G	75.228	BnT
A04	BnTBlock99	Bn-A04-p10043859	11169520	T/C	Bn-A04-p10108610	11258695	T/G	89.175	BnT
A04	BnTBlock100	Bn-A04-p10628977	11766862	A/C	Bn-A04-p10671721	11819623	T/G	52.761	BnT
A04	BnTBlock101	Bn-A04-p11510797	12567231	T/C	Bn-A04-p11633209	12690865	T/C	123.634	BnT
A04	BnTBlock102	Bn-A04-p12959668	13648358	T/G	Bn-A04-p13068545	13761629	A/G	113.271	BnT
A04	BnTBlock103	Bn-A04-p13761897	14401989	A/C	Bn-scaff_16804_2-p409817	14534330	A/G	132.341	BnT
A04	BnTBlock104	Bn-A04-p16998111	17007470	T/G	Bn-A04-p16791082	17193678	T/C	186.208	BnT
A04	BnTBlock105	Bn-A04-p18867216	18900937	A/G	Bn-A04-p18961456	19013720	T/C	112.783	BnT
A05	BnTBlock106	Bn-A05-p518923	632573	T/C	Bn-A05-p619336	737556	A/G	104.983	BnT
A05	BnTBlock107	Bn-A05-p1919060	2024604	T/C	Bn-A05-p2110255	2239927	A/G	215.323	BnT
A05	BnTBlock108	Bn-A05-p2299167	2419267	A/C	Bn-A05-p2350131	2473317	A/G	54.05	BnT
A05	BnTBlock109	Bn-A05-p4618158	4461080	A/G	Bn-A05-p4793033	4647107	A/C	186.027	BnT
A05	BnTBlock110	Bn-A05-p5566193	5320940	A/G	Bn-A05-p5645000	5399090	A/C	78.15	BnT
A05	BnTBlock111	Bn-A08-p1382630	8521743	A/G	Bn-Scaffold000218-p27195	8643680	T/C	121.937	BnT
A05	BnTBlock112	Bn-A05-p10179640	8724357	T/C	Bn-A05-p10267278	8835273	T/C	110.916	BnT
A05	BnTBlock113	Bn-A05-p10940401	9533231	A/G	Bn-A05-p11000036	9599729	T/C	66.498	BnT
A05	BnTBlock114	Bn-A05-p11297100	9614157	A/G	Bn-A05-p11226462	9674479	T/C	60.322	BnT
A05	BnTBlock115	Bn-Scaffold000172-p132583	10457209	A/C	Bn-Scaffold000324-p12181	10713846	A/C	256.637	BnT
A05	BnTBlock116	Bn-A05-p14336877	10955023	T/G	Bn-A05-p14402155	11030340	A/G	75.317	BnT
A05	BnTBlock117	Bn-A05-p14426042	11039006	A/G	Bn-A05-p14588431	11181467	T/C	142.461	BnT
A05	BnTBlock118	Bn-A05-p14592407	11189715	T/C	Bn-A05-p14786195	11320723	A/G	131.008	BnT
A05	BnTBlock119	Bn-A05-p14787361	11321677	T/C	Bn-A05-p14840113	11379234	T/G	57.557	BnT
A05	BnTBlock120	Bn-A05-p15015962	11542369	A/G	Bn-A05-p15218436	11697029	A/G	154.66	BnT
A05	BnTBlock121	Bn-A05-p15281766	11732098	T/G	Bn-A05-p15387386	11862284	T/C	130.186	BnT
A05	BnTBlock122	Bn-A05-p15426487	11907489	T/C	Bn-A05-p15521397	11988935	T/C	81.446	BnT
A05	BnTBlock123	Bn-A05-p12418761	12409494	A/G	Bn-A05-p13948854	13685518	A/G	1276.02	BnT
A05	BnTBlock124	Bn-A05-p14021272	13759091	T/C	Bn-A05-p14144406	13888654	T/C	129.563	BnT
A05	BnTBlock125	Bn-A05-p14146305	13890502	T/C	Bn-A05-p12895483	13987623	A/G	97.121	BnT
A05	BnTBlock126	Bn-A05-p17292224	14285502	A/C	Bn-A05-p17392998	14435392	A/G	149.89	BnT
A05	BnTBlock127	Bn-A05-p16092993	14800169	T/G	Bn-A05-p16245038	14962269	A/G	162.1	BnT
A05	BnTBlock128	Bn-A05-p16506888	15129953	T/G	Bn-A05-p16588569	15219010	A/C	89.057	BnT
A05	BnTBlock129	Bn-A05-p14198626	16022524	T/C	Bn-A05-p14256951	16083921	A/G	61.397	BnT
A05	BnTBlock130	Bn-A05-p17880874	16187104	T/G	Bn-A05-p18112139	16389791	A/G	202.687	BnT
A05	BnTBlock131	Bn-A05-p18505935	16781812	T/C	Bn-A05-p18704349	16969404	T/C	187.592	BnT
A05	BnTBlock132	Bn-A05-p19070214	17302242	T/C	Bn-A05-p19130774	17361632	T/C	59.39	BnT
A05	BnTBlock133	Bn-A05-p20178007	18381634	A/C	Bn-A05-p20302128	18512754	A/C	131.12	BnT
A05	BnTBlock134	Bn-A05-p20673293	18882600	T/C	Bn-A05-p20747913	18955044	A/G	72.444	BnT
A05	BnTBlock135	Bn-A05-p22585118	20603966	T/C	Bn-A05-p22682639	20760424	T/C	156.458	BnT
A05	BnTBlock136	Bn-A05-p22689848	20767669	A/C	Bn-A05-p22767027	20840591	A/G	72.922	BnT
A05	BnTBlock137	Bn-A02-p23168213	21552614	A/C	Bn-A02-p23099281	21621822	A/G	69.208	BnT
A05	BnTBlock138	Bn-A02-p26854880	22381946	A/G	Bn-Scaffold000191-p53301	22497840	T/C	115.894	BnT
A05	BnTBlock139	Bn-A05-p23529883	22581669	T/C	Bn-A05-p23593836	22652918	A/C	71.249	BnT
A06	BnTBlock140	Bn-A06-p5535537	5007627	G/C	Bn-A06-p5641863	5085924	T/C	78.297	BnT
A06	BnTBlock141	Bn-A06-p5947781	5388116	T/C	Bn-A06-p5983201	5440994	A/G	52.878	BnT
A06	BnTBlock142	Bn-A06-p7289388	6786480	T/G	Bn-A06-p7432516	6938204	A/G	151.724	BnT
A06	BnTBlock143	Bn-A06-p8010345	7661882	T/G	Bn-A06-p8080666	7723811	A/C	61.929	BnT
A06	BnTBlock144	Bn-A06-p9957408	9361698	A/G	Bn-A06-p10086667	9507434	T/C	145.736	BnT
A06	BnTBlock145	Bn-A06-p10129250	9547458	A/G	Bn-A06-p10240329	9640986	T/C	93.528	BnT
A06	BnTBlock146	Bn-A06-p10349427	9741062	A/G	Bn-A06-p10480404	9868502	T/C	127.44	BnT
A06	BnTBlock147	Bn-A05-p21814557	10240424	T/G	Bn-A06-p11362290	10561626	A/G	321.202	BnT
A06	BnTBlock148	Bn-A06-p13913895	11051416	A/G	Bn-A06-p13825200	11130227	A/G	78.811	BnT
A06	BnTBlock149	Bn-A06-p12363034	11147251	A/G	Bn-A06-p12376674	14481073	A/C	3333.82	BnT
A06	BnTBlock150	Bn-A06-p11848770	14657129	T/C	Bn-A06-p18882138	14910817	A/G	253.688	BnT
A06	BnTBlock151	Bn-A06-p18998806	14997622	T/C	Bn-A06-p19263581	15287400	A/G	289.778	BnT
A06	BnTBlock152	Bn-A06-p19265815	15289717	A/C	Bn-A06-p19333349	15358040	T/G	68.323	BnT
A06	BnTBlock153	Bn-A06-p19395565	15414106	T/C	Bn-A06-p19502324	15512724	T/C	98.618	BnT
A06	BnTBlock154	Bn-A06-p14588321	16148090	A/C	Bn-A06-p14809503	16294429	T/G	146.339	BnT
A06	BnTBlock155	Bn-A06-p15661345	17161038	A/G	Bn-A06-p15712062	17216790	T/G	55.752	BnT
A06	BnTBlock156	Bn-A06-p16168931	17656249	T/C	Bn-A06-p16188512	17706977	T/C	50.728	BnT
A06	BnTBlock157	Bn-A06-p16283909	17810367	A/G	Bn-A06-p16386782	17897941	T/G	87.574	BnT
A06	BnTBlock158	Bn-A06-p17112322	18520038	A/C	Bn-A06-p17176086	18575607	A/G	55.569	BnT
A06	BnTBlock159	Bn-A06-p17208027	18609915	A/C	Bn-A06-p17332795	18722607	A/G	112.692	BnT
A06	BnTBlock160	Bn-A06-p21933808	20956379	T/C	Bn-A06-p21992536	21026596	T/C	70.217	BnT
A06	BnTBlock161	Bn-A06-p23041811	22091907	A/G	Bn-A06-p23259546	22307030	A/C	215.123	BnT
A07	BnTBlock162	Bn-A07-p158888	302608	T/C	Bn-A07-p74011	396336	A/G	93.728	BnT
A07	BnTBlock163	Bn-A09-p18273980	1345493	A/C	Bn-A09-p18324038	1431142	T/C	85.649	BnT
A07	BnTBlock164	Bn-A07-p1537814	1664014	T/C	Bn-A07-p1657613	1736680	A/G	72.666	BnT
A07	BnTBlock165	Bn-A07-p1810459	1970484	A/G	Bn-A10-p11464311	2033642	A/G	63.158	BnT
A07	BnTBlock166	Bn-A10-p12072657	2732986	T/C	Bn-A10-p12231523	2915903	T/C	182.917	BnT
A07	BnTBlock167	Bn-A10-p3116203	4207472	T/C	Bn-scaff_22310_1-p329937	4431002	A/G	223.53	BnT
A07	BnTBlock168	Bn-A07-p2518346	4504830	T/C	Bn-A07-p2899520	4800873	T/C	296.043	BnT
A07	BnTBlock169	Bn-A07-p2992985	4914757	T/C	Bn-scaff_16721_1-p401767	5009237	T/C	94.48	BnT
A07	BnTBlock170	Bn-A07-p3646853	5613759	A/G	Bn-A07-p3793386	5750789	T/G	137.03	BnT
A07	BnTBlock171	Bn-A07-p4130487	6046126	T/G	Bn-A07-p4204511	6125749	A/G	79.623	BnT
A07	BnTBlock172	Bn-A07-p4305077	6253076	A/G	Bn-A07-p4364075	6311975	A/G	58.899	BnT
A07	BnTBlock173	Bn-A07-p4937244	6808432	A/G	Bn-A07-p5030137	6894404	T/C	85.972	BnT
A07	BnTBlock174	Bn-A07-p5110099	6985388	T/G	Bn-A07-p5211320	7061845	A/G	76.457	BnT
A07	BnTBlock175	Bn-A07-p5256311	7114353	T/C	Bn-A07-p5500390	7356414	A/G	242.061	BnT
A07	BnTBlock176	Bn-A07-p5574316	7439253	T/C	Bn-A07-p5612740	7580148	A/G	140.895	BnT
A07	BnTBlock177	Bn-A07-p5769927	7694873	A/G	Bn-A07-p5835036	7782272	T/C	87.399	BnT
A07	BnTBlock178	Bn-A07-p6197889	8101955	A/G	Bn-A07-p6238777	8169431	T/G	67.476	BnT
A07	BnTBlock179	Bn-A07-p7725873	9061387	T/C	Bn-A07-p7677536	9116355	A/C	54.968	BnT
A07	BnTBlock180	Bn-A07-p7578604	9195223	A/G	Bn-A07-p7512738	9266272	T/C	71.049	BnT
A07	BnTBlock181	Bn-A07-p9441979	10809035	T/C	Bn-A07-p9509100	10862880	T/C	53.845	BnT
A07	BnTBlock182	Bn-A07-p11119130	12357777	A/G	Bn-A07-p11178077	12463740	T/G	105.963	BnT
A07	BnTBlock183	Bn-A07-p11178807	12464779	A/G	Bn-Scaffold000317-p23246	12629830	A/G	165.051	BnT
A07	BnTBlock184	Bn-A02-p303243	12928865	A/G	Bn-A02-p476011	13100708	T/G	171.843	BnT
A07	BnTBlock185	Bn-A07-p13090054	15157289	T/G	Bn-A07-p13141694	15223630	A/G	66.341	BnT
A07	BnTBlock186	Bn-A07-p15064528	16943857	T/C	Bn-A07-p15107656	17006978	A/C	63.121	BnT
A07	BnTBlock187	Bn-A07-p15632054	17530087	A/C	Bn-A07-p15695422	17600182	A/G	70.095	BnT
A07	BnTBlock188	Bn-A07-p16567234	18545827	T/G	Bn-A07-p16729644	18679764	A/C	133.937	BnT
A07	BnTBlock189	Bn-A07-p17148373	19067795	A/G	Bn-A07-p17212502	19127237	A/G	59.442	BnT
A07	BnTBlock190	Bn-A07-p18151107	20041304	A/G	Bn-A07-p18233390	20124002	A/G	82.698	BnT
A07	BnTBlock191	Bn-A07-p19001556	20818584	T/C	Bn-A07-p19090612	20896682	T/G	78.098	BnT
A07	BnTBlock192	Bn-A07-p21006643	22557523	A/G	Bn-A07-p21096706	22639684	T/C	82.161	BnT
A07	BnTBlock193	Bn-A07-p21586613	23124414	T/C	Bn-A07-p21636048	23178951	A/G	54.537	BnT
A07	BnTBlock194	Bn-A07-p21637923	23180831	A/G	Bn-A07-p21710786	23240620	A/G	59.789	BnT
A08	BnTBlock195	Bn-A08-p358866	301147	T/C	Bn-A08-p424009	375614	A/G	74.467	BnT
A08	BnTBlock196	Bn-A08-p2989598	2473985	T/G	Bn-A08-p3104517	2590244	T/C	116.259	BnT
A08	BnTBlock197	Bn-A08-p3237433	2714634	T/C	Bn-A08-p3302700	2781820	A/G	67.186	BnT
A08	BnTBlock198	Bn-A08-p3433222	2845317	A/C	Bn-A08-p3531112	2911292	T/G	65.975	BnT
A08	BnTBlock199	Bn-A08-p4347992	3752965	T/G	Bn-A08-p4624613	4045630	A/G	292.665	BnT
A08	BnTBlock200	Bn-A08-p4993820	4191989	A/G	Bn-A08-p5044814	4247663	T/G	55.674	BnT
A08	BnTBlock201	Bn-A08-p5054005	4256809	T/C	Bn-A08-p5461032	4715154	T/G	458.345	BnT
A08	BnTBlock202	Bn-A08-p5626953	4869171	A/G	Bn-A08-p6722442	5662714	A/C	793.543	BnT
A08	BnTBlock203	Bn-A08-p7078920	6053943	A/G	Bn-A08-p7441624	6459933	A/G	405.99	BnT
A08	BnTBlock204	Bn-A08-p7496720	6503788	A/C	Bn-A08-p7587591	6615171	T/C	111.383	BnT
A08	BnTBlock205	Bn-A08-p7799016	6759064	A/G	Bn-A08-p8458205	7297303	A/G	538.239	BnT
A08	BnTBlock206	Bn-A08-p8482679	7333481	A/G	Bn-A08-p8543675	7389492	T/C	56.011	BnT
A08	BnTBlock207	Bn-A08-p8571258	7426021	T/G	Bn-A08-p8601468	7489480	T/C	63.459	BnT
A08	BnTBlock208	Bn-A08-p8675006	7550392	A/G	Bn-A08-p8783951	7646303	A/G	95.911	BnT
A08	BnTBlock209	Bn-A08-p10222411	8166363	A/C	Bn-A08-p11452221	9295219	A/C	1128.86	BnT
A08	BnTBlock210	Bn-A08-p12794893	10478872	T/C	Bn-A08-p13066424	10878169	T/C	399.297	BnT
A08	BnTBlock211	Bn-A08-p15914038	13386257	T/C	Bn-scaff_24631_1-p801855	13492697	A/G	106.44	BnT
A08	BnTBlock212	Bn-A08-p16771030	14238462	T/G	Bn-A08-p16842690	14316989	A/G	78.527	BnT
A08	BnTBlock213	Bn-A08-p18291268	15743507	T/G	Bn-A08-p18543984	15967094	A/C	223.587	BnT
A08	BnTBlock214	Bn-A08-p21334007	18392581	T/C	Bn-A08-p21076987	18640028	T/C	247.447	BnT
A09	BnTBlock215	Bn-A09-p1929245	2026457	T/C	Bn-A09-p1858563	2078019	T/C	51.562	BnT
A09	BnTBlock216	Bn-A01-p9004629	2580836	T/C	Bn-A09-p3064935	2999149	A/G	418.313	BnT
A09	BnTBlock217	Bn-A09-p8810292	8067545	A/G	Bn-A09-p8891277	8148958	T/C	81.413	BnT
A09	BnTBlock218	Bn-A09-p9421306	8503633	A/G	Bn-A09-p9563670	8632479	A/C	128.846	BnT
A09	BnTBlock219	Bn-scaff_18100_1-p593993	9770050	T/C	Bn-A09-p13824652	9950342	A/T	180.292	BnT
A09	BnTBlock220	Bn-A09-p13667207	10100981	A/G	Bn-A09-p13513734	10258034	A/G	157.053	BnT
A09	BnTBlock221	Bn-A09-p16639867	10946808	A/C	Bn-A09-p16519073	11054052	T/C	107.244	BnT
A09	BnTBlock222	Bn-A09-p17162263	12990823	A/G	Bn-A09-p17483960	13250003	A/G	259.18	BnT
A09	BnTBlock223	Bn-A09-p17509910	13269955	A/G	Bn-A09-p17609859	13343753	A/G	73.798	BnT
A09	BnTBlock224	Bn-A09-p17672835	13431503	T/C	Bn-A09-p17765321	13532860	T/G	101.357	BnT
A09	BnTBlock225	Bn-Scaffold000344-p1622	14179706	T/G	Bn-A08-p9199303	14266850	T/C	87.144	BnT
A09	BnTBlock226	Bn-A08-p9200154	14267752	A/G	Bn-A09-p19537178	16288182	A/G	2020.43	BnT
A09	BnTBlock227	Bn-A09-p19578073	16328475	A/G	Bn-A09-p19851523	16836664	T/G	508.189	BnT
A09	BnTBlock228	Bn-A09-p19872952	16857042	T/C	Bn-scaff_17044_1-p570480	16981515	T/C	124.473	BnT
A09	BnTBlock229	Bn-A09-p20122747	17103927	T/G	Bn-A09-p20678910	17616601	T/C	512.674	BnT
A09	BnTBlock230	Bn-A09-p21921500	19311111	T/C	Bn-A09-p22170209	19553970	A/G	242.859	BnT
A09	BnTBlock231	Bn-A09-p23144931	21512372	T/C	Bn-A09-p23269680	21633542	T/C	121.17	BnT
A09	BnTBlock232	Bn-A09-p23552530	21931731	T/C	Bn-A09-p23708692	22082875	T/G	151.144	BnT
A09	BnTBlock233	Bn-A09-p23724102	22100621	A/G	Bn-A09-p23808067	22170449	A/C	69.828	BnT
A09	BnTBlock234	Bn-A09-p25236454	23258877	A/G	Bn-A09-p25324332	23369118	T/C	110.241	BnT
A09	BnTBlock235	Bn-A09-p25750328	23843522	T/C	Bn-A09-p25852108	23942048	A/G	98.526	BnT
A09	BnTBlock236	Bn-A09-p25980030	24059226	A/C	Bn-A09-p26349839	24424727	A/G	365.501	BnT
A09	BnTBlock237	Bn-A09-p26637002	24696781	A/G	Bn-A09-p26765098	24826661	T/C	129.88	BnT
A09	BnTBlock238	Bn-A09-p27580497	25498576	A/C	Bn-A09-p27886551	25815480	A/G	316.904	BnT
A09	BnTBlock239	Bn-A09-p28060237	25994486	T/C	Bn-A09-p28203756	26129498	A/C	135.012	BnT
A09	BnTBlock240	Bn-A09-p29250304	27129397	T/C	Bn-A09-p29416708	27281999	A/C	152.602	BnT
A09	BnTBlock241	Bn-A09-p30119978	27937961	A/G	Bn-A09-p30269740	28047748	T/C	109.787	BnT
A09	BnTBlock242	Bn-A09-p31505811	29203479	A/G	Bn-A09-p31578167	29268742	A/G	65.263	BnT
A09	BnTBlock243	Bn-A09-p33822952	31084554	A/G	Bn-A09-p33983999	31215495	A/G	130.941	BnT
A10	BnTBlock244	Bn-A10-p2461822	1416088	A/G	Bn-A10-p2385591	1477325	A/G	61.237	BnT
A10	BnTBlock245	Bn-A10-p2042772	1676807	A/G	Bn-A10-p1920466	1779246	A/G	102.439	BnT
A10	BnTBlock246	Bn-A10-p4922362	3131494	A/G	Bn-A10-p135462	4613713	T/C	1482.22	BnT
A10	BnTBlock247	Bn-A10-p5127309	4685736	T/C	Bn-A10-p5669630	5314014	T/C	628.278	BnT
A10	BnTBlock248	Bn-A10-p5831782	5464374	A/C	Bn-A10-p5888302	5514995	T/C	50.621	BnT
A10	BnTBlock249	Bn-A01-p18672984	5829607	T/G	Bn-A01-p18734383	5913563	T/C	83.956	BnT
A10	BnTBlock250	Bn-A01-p18835025	6024506	T/C	Bn-A01-p18917698	6113455	T/C	88.949	BnT
A10	BnTBlock251	Bn-A01-p19150923	6373480	T/G	Bn-A10-p3605582	6783123	T/C	409.643	BnT
A10	BnTBlock252	Bn-A10-p6278596	7088671	A/G	Bn-A10-p6364237	7187934	A/G	99.263	BnT
A10	BnTBlock253	Bn-A10-p6460164	7259897	A/G	Bn-A10-p6540548	8140389	T/C	880.492	BnT
A10	BnTBlock254	Bn-A10-p7772340	9401454	T/G	Bn-A10-p7835472	9457265	A/C	55.811	BnT
A10	BnTBlock255	Bn-A10-p8036516	9670236	A/G	Bn-A10-p8087617	9727799	T/G	57.563	BnT
A10	BnTBlock256	Bn-A10-p15052185	14999004	A/C	Bn-A10-p15106056	15049382	A/G	50.378	BnT
C01	BnTBlock257	Bn-scaff_19244_1-p188091	130594	A/G	Bn-scaff_19244_1-p328817	267893	T/G	137.299	BnT
C01	BnTBlock258	Bn-scaff_19244_1-p421204	359914	T/C	Bn-scaff_19244_1-p756430	676766	A/G	316.852	BnT
C01	BnTBlock259	Bn-scaff_15838_1-p793596	1227542	T/C	Bn-scaff_15838_1-p1040564	1428527	A/C	200.985	BnT
C01	BnTBlock260	Bn-scaff_15838_1-p1466722	1873840	T/C	Bn-scaff_15838_1-p1556845	1928786	T/C	54.946	BnT
C01	BnTBlock261	Bn-scaff_15838_1-p2268600	2644666	A/C	Bn-scaff_15838_5-p225114	3076348	T/C	431.682	BnT
C01	BnTBlock262	Bn-scaff_15838_5-p483184	3330925	T/C	Bn-A06-p6576675	3548466	A/G	217.541	BnT
C01	BnTBlock263	Bn-scaff_15838_5-p1215697	4037869	T/C	Bn-scaff_17978_1-p23955	4295430	A/G	257.561	BnT
C01	BnTBlock264	Bn-scaff_19193_1-p1272185	5031573	T/C	Bn-scaff_19193_1-p1215303	5094450	T/C	62.877	BnT
C01	BnTBlock265	Bn-scaff_17731_1-p240716	6375274	A/G	Bn-scaff_17731_1-p536787	6769902	T/G	394.628	BnT
C01	BnTBlock266	Bn-scaff_17731_1-p721469	7008822	A/G	Bn-scaff_17827_1-p111920	7407366	A/C	398.544	BnT
C01	BnTBlock267	Bn-scaff_17827_1-p972676	7875903	T/C	Bn-scaff_20210_1-p444881	8003944	T/C	128.041	BnT
C01	BnTBlock268	Bn-scaff_16128_2-p189343	8876068	A/C	Bn-scaff_16128_2-p113078	8960673	T/C	84.605	BnT
C01	BnTBlock269	Bn-scaff_20675_1-p160003	9585792	A/G	Bn-scaff_26996_1-p6874	9731846	A/G	146.054	BnT
C01	BnTBlock270	Bn-scaff_17369_1-p858259	11473510	A/G	Bn-scaff_17369_1-p837839	11543438	T/C	69.928	BnT
C01	BnTBlock271	Bn-scaff_17369_1-p740558	11640885	A/C	Bn-scaff_17369_1-p606877	11758267	T/G	117.382	BnT
C01	BnTBlock272	Bn-scaff_17369_1-p34268	12374256	T/C	Bn-scaff_18636_1-p51263	13067314	T/G	693.058	BnT
C01	BnTBlock273	Bn-scaff_19614_1-p315854	13264220	A/G	Bn-scaff_19614_1-p258479	13340716	A/G	76.496	BnT
C01	BnTBlock274	Bn-scaff_27129_1-p200492	14085527	A/G	Bn-scaff_15747_1-p108745	14196244	T/G	110.717	BnT
C01	BnTBlock275	Bn-scaff_15747_1-p758375	14718208	A/G	Bn-scaff_15803_1-p571798	15069849	T/C	351.641	BnT
C01	BnTBlock276	Bn-scaff_22790_1-p717222	16118380	T/C	Bn-scaff_22790_1-p829614	16263295	A/G	144.915	BnT
C01	BnTBlock277	Bn-scaff_22790_1-p920075	16345572	A/G	Bn-scaff_20250_1-p95469	16777850	A/G	432.278	BnT
C01	BnTBlock278	Bn-scaff_20250_1-p336475	17029944	T/C	Bn-scaff_20478_1-p63282	17787182	A/G	757.238	BnT
C01	BnTBlock279	Bn-scaff_19364_1-p575278	18023127	A/C	Bn-scaff_21820_1-p464400	25198266	T/C	7175.14	BnT
C01	BnTBlock280	Bn-scaff_21820_1-p426181	25228301	A/G	Bn-scaff_15749_1-p119238	26162561	A/G	934.26	BnT
C01	BnTBlock281	Bn-scaff_16929_1-p578249	28021693	A/G	Bn-scaff_16929_1-p152443	28462071	T/C	440.378	BnT
C01	BnTBlock282	Bn-scaff_16055_1-p1125607	29497848	A/G	Bn-scaff_23795_1-p209345	30155489	T/G	657.641	BnT
C01	BnTBlock283	Bn-scaff_22790_1-p323805	30252373	A/C	Bn-scaff_22790_1-p404707	30352521	A/C	100.148	BnT
C01	BnTBlock284	Bn-scaff_17517_1-p495249	30597802	A/C	Bn-scaff_16534_2-p153666	31268960	T/G	671.158	BnT
C01	BnTBlock285	Bn-scaff_17515_1-p317071	34501543	T/C	Bn-scaff_17515_1-p27159	34865471	T/C	363.928	BnT
C01	BnTBlock286	Bn-scaff_19168_1-p67993	35957553	A/G	Bn-scaff_27278_1-p2772	36090112	A/G	132.559	BnT
C02	BnTBlock287	Bn-scaff_22670_1-p170074	8205846	T/G	Bn-scaff_15712_5-p315320	9113022	A/G	907.176	BnT
C02	BnTBlock288	Bn-scaff_15712_5-p13720	9180965	T/C	Bn-scaff_21224_1-p99003	9296110	T/C	115.145	BnT
C02	BnTBlock289	Bn-scaff_20461_1-p249973	9420401	T/C	Bn-scaff_20461_1-p99646	9562566	A/G	142.165	BnT
C02	BnTBlock290	Bn-scaff_20461_1-p99520	9562692	A/G	Bn-scaff_17725_1-p198160	9798485	A/G	235.793	BnT
C02	BnTBlock291	Bn-scaff_20942_1-p442451	10790944	T/C	Bn-scaff_20942_1-p247725	11019066	T/G	228.122	BnT
C02	BnTBlock292	Bn-scaff_20942_1-p246914	11019806	A/G	Bn-scaff_20942_1-p125124	11131770	A/G	111.964	BnT
C02	BnTBlock293	Bn-scaff_16139_1-p237176	12058838	T/G	Bn-scaff_16139_1-p380924	12253221	A/C	194.383	BnT
C02	BnTBlock294	Bn-scaff_16565_1-p778405	12845509	T/G	Bn-scaff_27039_1-p99714	13391628	T/G	546.119	BnT
C02	BnTBlock295	Bn-scaff_27039_1-p129568	13434698	A/G	Bn-scaff_27039_1-p689857	14230037	A/G	795.339	BnT
C02	BnTBlock296	Bn-scaff_15839_1-p82468	15917402	T/C	Bn-scaff_15839_1-p193422	16002660	A/G	85.258	BnT
C02	BnTBlock297	Bn-scaff_18702_1-p225479	16213129	T/C	Bn-scaff_18702_1-p384439	16377202	A/G	164.073	BnT
C02	BnTBlock298	Bn-scaff_18702_1-p440883	16440270	A/G	Bn-scaff_21861_1-p37272	16902606	T/C	462.336	BnT
C02	BnTBlock299	Bn-scaff_16130_1-p696599	17159078	T/C	Bn-scaff_21188_1-p9203	17329881	T/C	170.803	BnT
C02	BnTBlock300	Bn-scaff_16437_1-p63154	18340879	A/G	Bn-scaff_16437_1-p12295	18416814	T/G	75.935	BnT
C02	BnTBlock301	Bn-scaff_16704_1-p462410	19166310	A/C	Bn-scaff_16704_1-p328255	19521726	T/C	355.416	BnT
C02	BnTBlock302	Bn-scaff_16704_1-p272671	19575403	T/G	Bn-scaff_16704_1-p119074	19819313	T/G	243.91	BnT
C02	BnTBlock303	Bn-scaff_16300_1-p311927	19966828	T/C	Bn-scaff_16300_1-p196737	20094057	A/C	127.229	BnT
C02	BnTBlock304	Bn-scaff_22093_1-p102888	20318306	T/G	Bn-scaff_22093_1-p169534	20373901	A/G	55.595	BnT
C02	BnTBlock305	Bn-scaff_18675_1-p672852	21881694	T/G	Bn-scaff_16300_1-p1220936	22573498	T/C	691.804	BnT
C02	BnTBlock306	Bn-scaff_16300_1-p1010830	22756002	A/G	Bn-scaff_16300_1-p625676	23185893	T/C	429.891	BnT
C02	BnTBlock307	Bn-scaff_18507_1-p290320	23296215	A/C	Bn-scaff_18507_1-p1325718	27059586	A/C	3763.37	BnT
C02	BnTBlock308	Bn-scaff_18507_1-p1327335	27061665	A/G	Bn-scaff_23401_1-p13212	27320121	A/G	258.456	BnT
C02	BnTBlock309	Bn-scaff_23401_1-p13220	27320180	T/C	Bn-scaff_19990_1-p5659	33852954	A/C	6532.77	BnT
C02	BnTBlock310	Bn-scaff_16449_1-p348941	34204368	T/G	Bn-scaff_21705_1-p119297	35021722	A/G	817.354	BnT
C02	BnTBlock311	Bn-scaff_17289_1-p674943	35371398	A/T	Bn-scaff_17289_1-p458549	35602417	T/C	231.019	BnT
C02	BnTBlock312	Bn-scaff_18360_1-p207077	36040074	A/C	Bn-scaff_18360_1-p358384	36163223	A/C	123.149	BnT
C02	BnTBlock313	Bn-scaff_15712_6-p240791	37045885	A/G	Bn-scaff_15712_6-p602256	37471331	A/C	425.446	BnT
C02	BnTBlock314	Bn-scaff_15712_6-p801970	37588713	A/G	Bn-scaff_15712_6-p1005039	37826010	A/G	237.297	BnT
C02	BnTBlock315	Bn-scaff_15712_6-p1110172	37917888	T/C	Bn-scaff_15712_6-p1200159	38007225	A/C	89.337	BnT
C02	BnTBlock316	Bn-scaff_15712_6-p1205456	38012524	A/G	Bn-scaff_15712_2-p275897	38388728	A/G	376.204	BnT
C02	BnTBlock317	Bn-scaff_15712_2-p512396	38722085	A/G	Bn-scaff_15712_2-p805447	39019299	A/G	297.214	BnT
C02	BnTBlock318	Bn-scaff_15712_2-p817397	39031792	T/C	Bn-scaff_15712_9-p621830	39348766	A/C	316.974	BnT
C02	BnTBlock319	Bn-C13594816-p86	40111226	T/C	Bn-scaff_17831_1-p137251	40192229	T/C	81.003	BnT
C02	BnTBlock320	Bn-scaff_17831_1-p156287	40211485	T/C	Bn-scaff_17831_1-p215612	40285144	A/C	73.659	BnT
C02	BnTBlock321	Bn-scaff_17831_1-p272649	40336981	A/G	Bn-scaff_17831_1-p353002	40515949	A/G	178.968	BnT
C02	BnTBlock322	Bn-scaff_26712_1-p24644	40620793	T/G	Bn-scaff_17109_4-p169452	40688762	A/G	67.969	BnT
C02	BnTBlock323	Bn-scaff_17109_1-p593012	41769809	A/G	Bn-scaff_17109_1-p508730	41853453	A/G	83.644	BnT
C02	BnTBlock324	Bn-scaff_15918_1-p229672	42160199	A/G	Bn-scaff_17623_1-p664320	42762931	T/G	602.732	BnT
C02	BnTBlock325	Bn-scaff_17623_1-p663777	42763525	A/C	Bn-scaff_17623_1-p546659	42864290	A/G	100.765	BnT
C02	BnTBlock326	Bn-scaff_17623_1-p172641	43166929	A/G	Bn-scaff_17721_1-p675626	43658303	A/G	491.374	BnT
C02	BnTBlock327	Bn-scaff_17721_1-p381227	43919691	A/G	Bn-scaff_17721_1-p263958	44063987	A/C	144.296	BnT
C02	BnTBlock328	Bn-scaff_17721_1-p251095	44074621	A/G	Bn-scaff_17177_1-p381225	44843844	T/A	769.223	BnT
C02	BnTBlock329	Bn-scaff_16139_1-p1271693	45273514	T/C	Bn-scaff_16139_1-p643335	45862159	T/C	588.645	BnT
C02	BnTBlock330	Bn-scaff_16139_1-p462655	46038150	T/C	Bn-scaff_16139_1-p208662	46139687	T/C	101.537	BnT
C03	BnTBlock331	Bn-scaff_16614_1-p2203139	2434	A/C	Bn-scaff_16614_1-p1995086	178558	A/G	176.124	BnT
C03	BnTBlock332	Bn-scaff_16614_1-p1905215	267170	A/C	Bn-scaff_16614_1-p1758477	418282	A/G	151.112	BnT
C03	BnTBlock333	Bn-scaff_16614_1-p1307340	815737	T/C	Bn-scaff_16614_1-p1216083	896160	A/G	80.423	BnT
C03	BnTBlock334	Bn-scaff_27198_1-p221778	2257027	T/C	Bn-scaff_27198_1-p263000	2321122	T/C	64.095	BnT
C03	BnTBlock335	Bn-scaff_27198_1-p578320	2630178	A/G	Bn-scaff_18936_1-p102755	2745112	T/C	114.934	BnT
C03	BnTBlock336	Bn-scaff_18936_1-p881936	3411269	A/G	Bn-scaff_15877_1-p122377	3741432	T/G	330.163	BnT
C03	BnTBlock337	Bn-scaff_15877_1-p289796	3937444	T/G	Bn-scaff_15877_1-p555712	4209613	A/G	272.169	BnT
C03	BnTBlock338	Bn-scaff_15877_1-p730349	4427719	T/G	Bn-scaff_15877_1-p773307	4492126	A/G	64.407	BnT
C03	BnTBlock339	Bn-scaff_21778_1-p222672	5019142	A/G	Bn-scaff_21778_1-p312180	5093255	A/G	74.113	BnT
C03	BnTBlock340	Bn-scaff_22728_1-p1197524	5466046	A/G	Bn-scaff_22728_1-p1018084	5664778	T/C	198.732	BnT
C03	BnTBlock341	Bn-scaff_22728_1-p924452	5750782	A/G	Bn-scaff_22728_1-p737182	5910303	A/C	159.521	BnT
C03	BnTBlock342	Bn-scaff_22728_1-p488939	6055828	T/C	Bn-scaff_22728_1-p400151	6136754	A/G	80.926	BnT
C03	BnTBlock343	Bn-scaff_18322_1-p2360410	6848994	T/G	Bn-scaff_18322_1-p2297934	6908358	A/G	59.364	BnT
C03	BnTBlock344	Bn-scaff_18322_1-p2133523	6962140	A/G	Bn-scaff_18322_1-p2061093	7056918	A/C	94.778	BnT
C03	BnTBlock345	Bn-scaff_18322_1-p2007554	7104352	A/G	Bn-scaff_18322_1-p1845081	7207553	A/G	103.201	BnT
C03	BnTBlock346	Bn-scaff_18322_1-p1728591	7398581	A/G	Bn-scaff_18322_1-p1566336	7522459	A/G	123.878	BnT
C03	BnTBlock347	Bn-scaff_18322_1-p1546813	7541915	T/C	Bn-scaff_18322_1-p1424795	7652690	A/C	110.775	BnT
C03	BnTBlock348	Bn-scaff_18322_1-p1240715	7797901	A/G	Bn-scaff_28774_1-p20840	8000342	A/C	202.441	BnT
C03	BnTBlock349	Bn-scaff_28774_1-p33790	8016878	T/G	Bn-scaff_18322_1-p920570	8114330	T/C	97.452	BnT
C03	BnTBlock350	Bn-scaff_18322_1-p881842	8149542	T/C	Bn-scaff_18322_1-p813458	8222983	T/C	73.441	BnT
C03	BnTBlock351	Bn-scaff_18322_1-p811742	8224778	T/G	Bn-scaff_18322_1-p476799	8561649	A/G	336.871	BnT
C03	BnTBlock352	Bn-scaff_21312_1-p102482	10221609	A/C	Bn-scaff_19111_1-p245051	10420244	T/C	198.635	BnT
C03	BnTBlock353	Bn-scaff_19111_1-p217129	10445195	T/G	Bn-scaff_19111_1-p161862	10496860	T/C	51.665	BnT
C03	BnTBlock354	Bn-scaff_23954_1-p971859	10948714	A/G	Bn-scaff_23954_1-p865303	11056954	T/C	108.24	BnT
C03	BnTBlock355	Bn-scaff_23954_1-p72433	11751482	A/G	Bn-scaff_16002_1-p2321222	12069838	T/C	318.356	BnT
C03	BnTBlock356	Bn-scaff_16002_1-p2241066	12153950	A/G	Bn-scaff_16002_1-p2144304	12251512	T/C	97.562	BnT
C03	BnTBlock357	Bn-scaff_16002_1-p1800635	12576070	A/G	Bn-scaff_16002_1-p1668557	12717846	T/C	141.776	BnT
C03	BnTBlock358	Bn-scaff_16002_1-p1537435	12887538	A/G	Bn-scaff_16002_1-p1339791	13088905	A/G	201.367	BnT
C03	BnTBlock359	Bn-scaff_16002_1-p1235661	13182126	G/C	Bn-scaff_16002_1-p802446	13527488	A/G	345.362	BnT
C03	BnTBlock360	Bn-scaff_16002_1-p729773	13592553	A/C	Bn-scaff_16002_1-p650113	13698979	T/C	106.426	BnT
C03	BnTBlock361	Bn-scaff_22466_1-p754489	14826342	A/G	Bn-scaff_22466_1-p997477	15106646	T/C	280.304	BnT
C03	BnTBlock362	Bn-scaff_16352_1-p43991	15140630	T/G	Bn-scaff_16352_1-p199895	15308734	T/C	168.104	BnT
C03	BnTBlock363	Bn-scaff_16352_1-p1063388	16272223	T/C	Bn-scaff_16352_1-p1264625	16477645	A/G	205.422	BnT
C03	BnTBlock364	Bn-scaff_15782_1-p258889	16536174	A/G	Bn-scaff_15782_1-p135470	16670824	A/C	134.65	BnT
C03	BnTBlock365	Bn-scaff_20646_1-p1075213	17005231	A/G	Bn-scaff_20646_1-p838591	17219439	A/C	214.208	BnT
C03	BnTBlock366	Bn-scaff_20646_1-p838525	17219505	A/G	Bn-scaff_20646_1-p748599	17319215	T/C	99.71	BnT
C03	BnTBlock367	Bn-scaff_20646_1-p714994	17342655	A/C	Bn-scaff_20646_1-p416012	17599786	A/C	257.131	BnT
C03	BnTBlock368	Bn-scaff_20741_1-p14523	18448916	T/G	Bn-scaff_19523_1-p232023	18723857	A/G	274.941	BnT
C03	BnTBlock369	Bn-scaff_17521_1-p791076	21437418	A/G	Bn-scaff_17521_1-p644797	21613865	A/G	176.447	BnT
C03	BnTBlock370	Bn-scaff_17521_1-p481933	21742666	A/G	Bn-scaff_17521_1-p418684	21810339	T/G	67.673	BnT
C03	BnTBlock371	Bn-scaff_17521_1-p3935	22214918	A/G	Bn-scaff_28562_1-p11758	22287312	T/C	72.394	BnT
C03	BnTBlock372	Bn-scaff_28562_1-p10940	22288076	T/C	Bn-scaff_17298_1-p77224	22391957	T/G	103.881	BnT
C03	BnTBlock373	Bn-scaff_17298_1-p138775	22435233	T/G	Bn-scaff_17298_1-p307943	22631356	A/C	196.123	BnT
C03	BnTBlock374	Bn-scaff_17298_1-p1055071	23166955	A/C	Bn-scaff_17298_1-p1170798	23287257	A/G	120.302	BnT
C03	BnTBlock375	Bn-scaff_16925_1-p349728	26153247	A/G	Bn-scaff_16925_1-p182173	26335078	T/C	181.831	BnT
C03	BnTBlock376	Bn-scaff_16925_1-p114728	26439459	A/G	Bn-scaff_17395_1-p43259	26681677	T/C	242.218	BnT
C03	BnTBlock377	Bn-scaff_19026_1-p324797	26872176	T/C	Bn-scaff_16822_1-p92872	27368326	A/G	496.15	BnT
C03	BnTBlock378	Bn-scaff_16092_1-p218276	27859363	A/G	Bn-scaff_16092_1-p647281	28324920	A/G	465.557	BnT
C03	BnTBlock379	Bn-scaff_18917_1-p946071	28790916	A/G	Bn-scaff_18917_1-p908821	28846149	A/C	55.233	BnT
C03	BnTBlock380	Bn-scaff_18917_1-p857136	28895248	A/C	Bn-scaff_18917_1-p622441	29095019	A/G	199.771	BnT
C03	BnTBlock381	Bn-scaff_15695_1-p470752	30772048	T/C	Bn-scaff_26320_1-p220462	30976803	T/C	204.755	BnT
C03	BnTBlock382	Bn-scaff_18855_1-p25397	32652440	A/C	Bn-scaff_25094_1-p96503	32840729	A/G	188.289	BnT
C03	BnTBlock383	Bn-scaff_19310_1-p432715	35229129	A/G	Bn-scaff_19310_1-p644684	35472974	T/G	243.845	BnT
C03	BnTBlock384	Bn-scaff_27076_1-p78402	35610947	T/C	Bn-scaff_17249_1-p1245230	35872090	A/G	261.143	BnT
C03	BnTBlock385	Bn-scaff_23407_1-p141430	46436626	A/G	Bn-scaff_23407_1-p27434	46560811	A/G	124.185	BnT
C03	BnTBlock386	Bn-scaff_19740_1-p112656	46752821	A/G	Bn-scaff_19740_1-p45553	46819816	A/G	66.995	BnT
C03	BnTBlock387	Bn-scaff_18849_1-p136795	47252916	T/G	Bn-scaff_27747_1-p27050	47368679	A/G	115.763	BnT
C03	BnTBlock388	Bn-scaff_17440_1-p827176	47589176	A/G	Bn-scaff_17440_1-p592842	47826724	A/G	237.548	BnT
C03	BnTBlock389	Bn-scaff_17440_1-p372888	48062603	A/G	Bn-scaff_17440_1-p268977	48197157	A/G	134.554	BnT
C03	BnTBlock390	Bn-scaff_16665_1-p188604	48362856	A/C	Bn-scaff_16665_1-p128193	48417043	A/G	54.187	BnT
C03	BnTBlock391	Bn-scaff_17440_1-p10339	48478041	T/C	Bn-scaff_16372_1-p78027	48571183	A/C	93.142	BnT
C03	BnTBlock392	Bn-scaff_24631_1-p187311	49059639	A/G	Bn-scaff_24631_1-p288765	49151639	A/G	92	BnT
C03	BnTBlock393	Bn-scaff_24631_1-p422231	49305943	T/G	Bn-scaff_16394_2-p1446065	49757330	T/C	451.387	BnT
C03	BnTBlock394	Bn-scaff_16394_2-p1222322	50058483	A/G	Bn-scaff_16394_2-p1084167	50146948	A/G	88.465	BnT
C03	BnTBlock395	Bn-scaff_16394_2-p979621	50268262	A/G	Bn-scaff_16394_2-p330427	51025057	A/C	756.795	BnT
C03	BnTBlock396	Bn-scaff_16394_2-p71424	51332091	T/C	Bn-scaff_18602_1-p89074	51476372	A/C	144.281	BnT
C03	BnTBlock397	Bn-scaff_16182_1-p581886	51718940	T/C	Bn-scaff_17042_1-p517224	53639589	A/C	1920.65	BnT
C03	BnTBlock398	Bn-scaff_17042_1-p711807	53879101	A/C	Bn-scaff_17457_1-p177567	54363177	T/G	484.076	BnT
C03	BnTBlock399	Bn-scaff_17457_1-p176662	54364079	A/G	Bn-scaff_24108_1-p305661	54645417	A/G	281.338	BnT
C03	BnTBlock400	Bn-scaff_24108_1-p314575	54655802	T/C	Bn-scaff_15794_3-p137832	55738268	T/C	1082.47	BnT
C03	BnTBlock401	Bn-scaff_15794_1-p437864	55837809	T/G	Bn-scaff_15794_1-p347392	55942754	T/C	104.945	BnT
C03	BnTBlock402	Bn-scaff_17821_1-p131190	56871282	A/G	Bn-scaff_17119_1-p36672	56947363	T/G	76.081	BnT
C03	BnTBlock403	Bn-scaff_23761_1-p27239	57297185	T/G	Bn-scaff_23761_1-p604319	57766031	A/G	468.846	BnT
C03	BnTBlock404	Bn-scaff_23761_1-p604385	57766046	A/G	Bn-scaff_16676_1-p14970	57991209	T/C	225.163	BnT
C03	BnTBlock405	Bn-scaff_18559_1-p93723	58162646	A/G	Bn-scaff_18559_1-p12593	58261082	A/C	98.436	BnT
C03	BnTBlock406	Bn-scaff_19047_1-p386533	58283160	A/G	Bn-scaff_19047_1-p164520	58519351	A/C	236.191	BnT
C03	BnTBlock407	Bn-scaff_23098_1-p320181	58826291	T/C	Bn-scaff_16148_1-p61488	58968947	T/G	142.656	BnT
C03	BnTBlock408	Bn-scaff_16148_1-p63709	58971169	T/C	Bn-scaff_16755_1-p1357741	59428824	T/C	457.655	BnT
C03	BnTBlock409	Bn-scaff_16755_1-p1339426	59450469	T/C	Bn-scaff_16755_1-p1194069	59599669	T/G	149.2	BnT
C03	BnTBlock410	Bn-scaff_16755_1-p980435	59669365	A/G	Bn-scaff_16755_1-p878005	59740513	A/G	71.148	BnT
C04	BnTBlock411	Bn-scaff_16027_1-p353131	1241869	A/G	Bn-scaff_21925_1-p100373	1717506	T/C	475.637	BnT
C04	BnTBlock412	Bn-scaff_28382_1-p38738	1994511	T/C	Bn-scaff_28382_1-p94229	2057506	A/G	62.995	BnT
C04	BnTBlock413	Bn-scaff_16534_1-p679107	3245238	T/C	Bn-scaff_16534_1-p808074	3393204	A/G	147.966	BnT
C04	BnTBlock414	Bn-scaff_16534_1-p1280130	3882097	A/G	Bn-scaff_16534_1-p1340741	3952585	A/C	70.488	BnT
C04	BnTBlock415	Bn-scaff_16534_1-p2488181	5062151	T/C	Bn-scaff_16534_1-p2589323	5172320	A/C	110.169	BnT
C04	BnTBlock416	Bn-scaff_15908_1-p524762	5681062	A/C	Bn-scaff_15908_1-p608876	5766364	A/G	85.302	BnT
C04	BnTBlock417	Bn-scaff_15908_1-p938821	6078870	T/G	Bn-A05-p4304172	6449455	A/G	370.585	BnT
C04	BnTBlock418	Bn-scaff_23907_1-p653780	8065280	T/C	Bn-scaff_23907_1-p762175	8179336	A/G	114.056	BnT
C04	BnTBlock419	Bn-scaff_17869_1-p121828	9140901	T/C	Bn-scaff_17869_1-p207523	9213292	T/C	72.391	BnT
C04	BnTBlock420	Bn-scaff_19821_1-p388456	11286345	A/G	Bn-scaff_24123_1-p10997	11537816	T/G	251.471	BnT
C04	BnTBlock421	Bn-scaff_17416_1-p44885	11605887	A/G	Bn-scaff_17759_1-p718	11672477	A/G	66.59	BnT
C04	BnTBlock422	Bn-scaff_23613_1-p26864	11710512	T/C	Bn-scaff_16576_1-p165518	11961205	A/C	250.693	BnT
C04	BnTBlock423	Bn-scaff_16576_1-p166604	11962243	T/C	Bn-scaff_16576_1-p500652	12347227	T/G	384.984	BnT
C04	BnTBlock424	Bn-scaff_18712_1-p482601	14214727	A/G	Bn-scaff_16312_1-p126462	14935183	A/C	720.456	BnT
C04	BnTBlock425	Bn-scaff_19253_1-p24494	15008343	A/C	Bn-scaff_19253_1-p163433	15148129	A/G	139.786	BnT
C04	BnTBlock426	Bn-scaff_19253_1-p170640	15155516	A/G	Bn-scaff_19253_1-p389149	15429240	T/C	273.724	BnT
C04	BnTBlock427	Bn-scaff_19253_1-p436498	15523120	T/G	Bn-scaff_19253_1-p630622	15713031	A/G	189.911	BnT
C04	BnTBlock428	Bn-scaff_16511_1-p1495515	15788227	T/G	Bn-scaff_16217_1-p376663	22154079	T/C	6365.85	BnT
C04	BnTBlock429	Bn-scaff_16217_1-p132134	22375990	A/G	Bn-scaff_16714_1-p171706	22851304	A/G	475.314	BnT
C04	BnTBlock430	Bn-scaff_16714_1-p111822	22923089	A/G	Bn-scaff_18656_1-p38343	23127225	A/C	204.136	BnT
C04	BnTBlock431	Bn-scaff_27914_1-p22911	28269080	A/C	Bn-scaff_15712_8-p252435	28460732	A/G	191.652	BnT
C04	BnTBlock432	Bn-scaff_15712_8-p241714	28471461	T/C	Bn-scaff_18776_1-p345564	29795662	T/G	1324.2	BnT
C04	BnTBlock433	Bn-scaff_15779_1-p94543	30153843	T/G	Bn-scaff_18062_1-p182471	31176732	T/C	1022.89	BnT
C04	BnTBlock434	Bn-scaff_16394_1-p411867	31765723	A/C	Bn-scaff_16394_1-p447054	31824452	A/G	58.729	BnT
C04	BnTBlock435	Bn-scaff_16394_1-p964143	32261239	A/G	Bn-scaff_16394_1-p1085007	32402387	A/C	141.148	BnT
C04	BnTBlock436	Bn-scaff_16394_1-p1090896	32408107	A/C	Bn-scaff_16394_1-p1134372	32492901	T/G	84.794	BnT
C04	BnTBlock437	Bn-scaff_16876_1-p1179218	33758443	A/C	Bn-scaff_16876_1-p1116894	33828853	T/C	70.41	BnT
C04	BnTBlock438	Bn-scaff_16876_1-p1017291	33923910	T/C	Bn-scaff_16876_1-p908602	33994668	A/G	70.758	BnT
C04	BnTBlock439	Bn-scaff_16876_1-p712801	34199432	T/C	Bn-scaff_16876_1-p465965	34439951	T/C	240.519	BnT
C04	BnTBlock440	Bn-scaff_16876_1-p330606	34556186	A/G	Bn-scaff_16876_1-p272275	34616440	A/G	60.254	BnT
C04	BnTBlock441	Bn-scaff_19208_1-p309287	35387882	A/G	Bn-scaff_16694_1-p305039	36143852	T/C	755.97	BnT
C04	BnTBlock442	Bn-scaff_19043_1-p97247	36466908	T/C	Bn-scaff_15798_1-p283815	36923281	T/C	456.373	BnT
C04	BnTBlock443	Bn-scaff_15852_1-p257905	37963196	T/G	Bn-C13715031-p207	38454570	A/C	491.374	BnT
C04	BnTBlock444	Bn-scaff_16700_1-p126138	38672729	T/C	Bn-scaff_24979_1-p13103	38814871	A/G	142.142	BnT
C04	BnTBlock445	Bn-scaff_24979_1-p76891	38869698	A/G	Bn-scaff_24979_1-p172251	38941841	T/C	72.143	BnT
C04	BnTBlock446	Bn-scaff_20079_1-p502507	40433939	A/G	Bn-scaff_16804_1-p795694	41235681	T/G	801.742	BnT
C04	BnTBlock447	Bn-scaff_21186_1-p54820	43723112	T/C	Bn-scaff_21566_1-p109	43871541	A/G	148.429	BnT
C04	BnTBlock448	Bn-scaff_15585_1-p1069334	44478451	A/C	Bn-scaff_20804_1-p180721	44582227	A/G	103.776	BnT
C04	BnTBlock449	Bn-scaff_20804_1-p10803	44769027	A/G	Bn-scaff_16888_1-p80216	44871771	A/G	102.744	BnT
C04	BnTBlock450	Bn-scaff_16888_1-p1382480	45532698	A/C	Bn-scaff_16888_1-p1454733	45617633	T/C	84.935	BnT
C04	BnTBlock451	Bn-scaff_27676_1-p224801	48811744	A/C	Bn-scaff_27676_1-p143837	48891639	A/G	79.895	BnT
C05	BnTBlock452	Bn-scaff_23107_1-p7608	7973	T/C	Bn-scaff_23107_1-p112778	122531	A/G	114.558	BnT
C05	BnTBlock453	Bn-scaff_23107_1-p132163	142912	T/C	Bn-scaff_23107_1-p181951	201206	T/C	58.294	BnT
C05	BnTBlock454	Bn-scaff_16414_1-p1610776	425756	T/G	Bn-scaff_16414_1-p1496608	542632	T/G	116.876	BnT
C05	BnTBlock455	Bn-scaff_16414_1-p541587	1354927	T/G	Bn-scaffold17782-p431	1433384	A/G	78.457	BnT
C05	BnTBlock456	Bn-scaff_20901_1-p1783641	2229548	T/C	Bn-scaff_20901_1-p1705574	2309449	T/C	79.901	BnT
C05	BnTBlock457	Bn-scaff_20901_1-p1510247	2512363	T/G	Bn-scaff_20901_1-p1310135	2678452	A/G	166.089	BnT
C05	BnTBlock458	Bn-scaff_20901_1-p369010	3670201	T/C	Bn-scaff_20901_1-p250316	3949618	T/C	279.417	BnT
C05	BnTBlock459	Bn-scaff_21496_1-p193772	4668174	A/C	Bn-scaff_21496_1-p419937	4840791	A/G	172.617	BnT
C05	BnTBlock460	Bn-scaff_16082_1-p278210	8350607	T/G	Bn-scaff_22183_1-p766827	8622052	T/C	271.445	BnT
C05	BnTBlock461	Bn-scaff_16093_1-p44383	10248492	A/G	Bn-scaff_20125_1-p566462	10614257	T/G	365.765	BnT
C05	BnTBlock462	Bn-scaff_20125_1-p370086	10810886	A/G	Bn-scaff_20125_1-p150744	11067035	T/C	256.149	BnT
C05	BnTBlock463	Bn-scaff_16792_1-p35077	11084436	A/C	Bn-scaff_21821_1-p18810	11146054	A/G	61.618	BnT
C05	BnTBlock464	Bn-scaff_21821_1-p41631	11173037	T/G	Bn-scaff_20125_1-p110480	11417594	A/G	244.557	BnT
C05	BnTBlock465	Bn-scaff_16792_1-p71246	11433561	T/C	Bn-scaff_21338_1-p194830	11618496	T/C	184.935	BnT
C05	BnTBlock466	Bn-scaff_21338_1-p483507	11941546	T/C	Bn-scaff_21338_1-p687350	12216291	A/G	274.745	BnT
C05	BnTBlock467	Bn-scaff_21338_1-p1120040	12510899	A/G	Bn-scaff_21338_1-p1197474	12577168	C/G	66.269	BnT
C05	BnTBlock468	Bn-scaff_16268_1-p507110	12740820	A/G	Bn-scaff_16268_1-p377073	12888623	A/G	147.803	BnT
C05	BnTBlock469	Bn-scaff_16268_1-p300495	12954456	A/G	Bn-scaff_16268_1-p247244	13020283	A/C	65.827	BnT
C05	BnTBlock470	Bn-scaff_17869_1-p843753	14790425	A/C	Bn-scaff_17869_1-p975256	14980774	T/C	190.349	BnT
C05	BnTBlock471	Bn-scaff_20530_1-p154771	15307831	A/C	Bn-scaff_21236_1-p771	15706595	T/G	398.764	BnT
C05	BnTBlock472	Bn-scaff_16478_1-p1065763	17595783	A/G	Bn-scaff_16759_1-p584677	24456154	A/G	6860.37	BnT
C05	BnTBlock473	Bn-scaff_16770_1-p312949	35626674	T/C	Bn-scaff_16770_1-p217669	35752134	T/C	125.46	BnT
C05	BnTBlock474	Bn-scaff_18826_1-p857416	36363924	T/C	Bn-scaff_18826_1-p781314	36453442	T/G	89.518	BnT
C05	BnTBlock475	Bn-scaff_21124_1-p174942	37467446	T/C	Bn-scaff_21124_1-p242547	37524945	A/C	57.499	BnT
C05	BnTBlock476	Bn-scaff_21124_1-p298134	37589669	T/C	Bn-scaff_23408_1-p97372	37806059	T/G	216.39	BnT
C05	BnTBlock477	Bn-scaff_23408_1-p112479	37819817	T/C	Bn-scaff_23408_1-p298946	37975262	A/G	155.445	BnT
C05	BnTBlock478	Bn-scaff_17441_1-p1037899	40125061	T/C	Bn-scaff_17441_1-p1146464	40215028	A/G	89.967	BnT
C05	BnTBlock479	Bn-scaff_17441_1-p1211653	40279351	T/C	Bn-scaff_17441_3-p68051	40371128	T/C	91.777	BnT
C05	BnTBlock480	Bn-scaff_17441_3-p213241	40421082	A/C	Bn-scaff_19134_1-p3309	40672119	A/G	251.037	BnT
C05	BnTBlock481	Bn-scaff_20219_1-p385831	41018246	A/C	Bn-scaff_23186_1-p303208	41147712	T/G	129.466	BnT
C05	BnTBlock482	Bn-scaff_16526_1-p28769	41477978	T/G	Bn-scaff_20270_1-p1048682	41531366	A/C	53.388	BnT
C06	BnTBlock483	Bn-scaff_18140_1-p771443	39101	T/C	Bn-scaff_16670_1-p167090	309134	T/C	270.033	BnT
C06	BnTBlock484	Bn-scaff_18549_1-p204871	1309340	T/C	Bn-scaff_21744_1-p6436	1625465	A/C	316.125	BnT
C06	BnTBlock485	Bn-scaff_18140_1-p27928	2600036	T/C	Bn-scaff_19911_1-p79273	2665710	A/G	65.674	BnT
C06	BnTBlock486	Bn-scaff_19911_1-p47746	2697792	A/C	Bn-scaff_16553_1-p15698	2828991	A/G	131.199	BnT
C06	BnTBlock487	Bn-scaff_16984_1-p256844	2972122	T/G	Bn-scaff_16984_1-p204543	3025978	A/G	53.856	BnT
C06	BnTBlock488	Bn-scaff_16984_1-p155453	3080523	T/C	Bn-scaff_16485_1-p127229	3243249	T/C	162.726	BnT
C06	BnTBlock489	Bn-scaff_27872_1-p67199	3721695	A/G	Bn-scaff_19569_1-p41924	3887144	T/G	165.449	BnT
C06	BnTBlock490	Bn-scaff_18344_1-p89409	4151996	T/C	Bn-scaff_18344_1-p248790	4245321	A/G	93.325	BnT
C06	BnTBlock491	Bn-scaff_18344_1-p386545	4402375	T/C	Bn-scaff_18344_1-p512293	4538942	T/G	136.567	BnT
C06	BnTBlock492	Bn-scaff_27421_1-p9012	5085256	A/C	Bn-scaff_20773_1-p591372	5155643	T/G	70.387	BnT
C06	BnTBlock493	Bn-scaff_16647_1-p495879	5842387	A/G	Bn-scaff_16647_1-p429173	5911538	A/G	69.151	BnT
C06	BnTBlock494	Bn-scaff_16647_1-p169595	5956411	T/C	Bn-scaff_16647_1-p1229	6153489	A/G	197.078	BnT
C06	BnTBlock495	Bn-scaff_18936_1-p2020755	6226418	A/C	Bn-scaff_18936_1-p1521029	6755570	T/G	529.152	BnT
C06	BnTBlock496	Bn-scaff_17917_1-p132636	7864681	T/G	Bn-scaff_17917_1-p67098	7975240	T/G	110.559	BnT
C06	BnTBlock497	Bn-scaff_17917_1-p67000	7975389	A/G	Bn-scaff_16314_1-p42138	10359045	T/G	2383.66	BnT
C06	BnTBlock498	Bn-scaff_18002_1-p156755	11676488	A/G	Bn-scaff_18002_1-p26808	11813557	A/G	137.069	BnT
C06	BnTBlock499	Bn-scaff_18002_1-p25362	11815054	A/G	Bn-scaff_18439_1-p639659	12756565	T/G	941.511	BnT
C06	BnTBlock500	Bn-scaff_16510_1-p737455	13524511	T/C	Bn-scaff_22564_1-p58960	14334616	A/G	810.105	BnT
C06	BnTBlock501	Bn-scaff_21352_1-p95137	14646146	T/G	Bn-scaff_21352_1-p259288	14813149	A/C	167.003	BnT
C06	BnTBlock502	Bn-scaff_15818_1-p237481	15528030	T/G	Bn-scaff_15818_1-p352205	15645566	A/C	117.536	BnT
C06	BnTBlock503	Bn-scaff_15818_1-p374433	15667669	T/C	Bn-scaff_15818_2-p786347	17203745	A/C	1536.08	BnT
C06	BnTBlock504	Bn-scaff_15818_2-p1554832	17917368	A/G	Bn-scaff_15818_2-p1718514	18065557	A/G	148.189	BnT
C06	BnTBlock505	Bn-scaff_15818_2-p1874593	18213119	A/C	Bn-scaff_18206_1-p186509	18466172	A/C	253.053	BnT
C06	BnTBlock506	Bn-scaff_18206_2-p114119	18885558	T/C	Bn-scaff_18206_3-p99826	19029432	A/C	143.874	BnT
C06	BnTBlock507	Bn-scaff_15763_1-p233149	19829422	T/G	Bn-scaff_15763_1-p342497	19910217	T/C	80.795	BnT
C06	BnTBlock508	Bn-scaff_15763_1-p644392	20188138	A/G	Bn-scaff_15763_1-p706954	20243927	A/G	55.789	BnT
C06	BnTBlock509	Bn-scaff_15746_1-p152007	21008978	T/G	Bn-scaff_15746_1-p84263	21099785	T/G	90.807	BnT
C06	BnTBlock510	Bn-A05-p20791306	22163587	T/C	Bn-scaff_15818_1-p3050170	22450203	T/C	286.616	BnT
C06	BnTBlock511	Bn-scaff_15818_1-p3172268	22566562	T/C	Bn-scaff_15818_1-p3239659	22635633	T/G	69.071	BnT
C06	BnTBlock512	Bn-scaff_16064_1-p322157	25304746	A/C	Bn-scaff_16064_1-p203586	25393148	T/C	88.402	BnT
C06	BnTBlock513	Bn-scaff_16064_1-p26703	25596672	T/C	Bn-scaff_16865_1-p112794	25672074	T/G	75.402	BnT
C06	BnTBlock514	Bn-scaff_15892_1-p326893	26238150	A/G	Bn-scaff_15892_1-p431336	26330989	A/G	92.839	BnT
C06	BnTBlock515	Bn-scaff_15892_1-p612087	26516074	A/G	Bn-scaff_15892_1-p1512077	27360889	A/G	844.815	BnT
C06	BnTBlock516	Bn-scaff_15892_1-p1657890	27476178	T/C	Bn-scaff_15743_1-p638252	27841839	A/G	365.661	BnT
C06	BnTBlock517	Bn-scaff_16547_1-p33100	29418396	T/C	Bn-scaff_23821_1-p21725	29991114	T/C	572.718	BnT
C06	BnTBlock518	Bn-scaff_23821_1-p45657	30013670	A/G	Bn-scaff_18807_1-p511632	30323464	A/C	309.794	BnT
C06	BnTBlock519	Bn-scaff_18807_1-p374082	30848602	A/C	Bn-scaff_18807_1-p224964	30987389	T/G	138.787	BnT
C06	BnTBlock520	Bn-scaff_23957_1-p322503	31183235	A/G	Bn-scaff_23957_1-p393528	31254686	T/C	71.451	BnT
C06	BnTBlock521	Bn-scaff_16874_1-p630905	32026742	T/G	Bn-scaff_16397_1-p818901	32123613	T/G	96.871	BnT
C06	BnTBlock522	Bn-scaff_16397_1-p598096	32328967	A/G	Bn-scaff_16397_1-p512389	32410083	T/G	81.116	BnT
C06	BnTBlock523	Bn-scaff_16397_1-p166532	32727100	A/G	Bn-scaff_16397_1-p32614	32873887	T/C	146.787	BnT
C06	BnTBlock524	Bn-scaff_17799_1-p2346472	34145785	T/G	Bn-scaff_17799_1-p2280106	34226680	A/C	80.895	BnT
C06	BnTBlock525	Bn-scaff_17799_1-p2221144	34328205	T/G	Bn-scaff_17799_1-p2161244	34380722	A/G	52.517	BnT
C06	BnTBlock526	Bn-scaff_17799_1-p925281	35673251	T/G	Bn-scaff_17799_1-p859347	35732912	A/G	59.661	BnT
C06	BnTBlock527	Bn-scaff_24104_1-p13971	37064142	A/G	Bn-scaff_21018_1-p83153	37194826	T/C	130.684	BnT
C07	BnTBlock528	Bn-scaff_15627_1-p472369	626979	A/C	Bn-scaff_17882_1-p89557	9143325	A/C	8516.35	BnT
C07	BnTBlock529	Bn-scaff_17882_1-p146884	9227779	A/G	Bn-scaff_17461_1-p387049	10646521	A/G	1418.74	BnT
C07	BnTBlock530	Bn-scaff_18464_1-p5547	11291438	A/C	Bn-scaff_25833_1-p346	13475221	A/G	2183.78	BnT
C07	BnTBlock531	Bn-scaff_19106_1-p440312	18636037	A/C	Bn-scaff_19106_1-p176043	18902820	A/G	266.783	BnT
C07	BnTBlock532	Bn-scaff_23400_1-p508657	19203690	T/G	Bn-scaff_16100_1-p398858	20138482	T/C	934.792	BnT
C07	BnTBlock533	Bn-scaff_18501_1-p703155	21456455	A/G	Bn-scaff_18501_1-p963608	21651889	A/G	195.434	BnT
C07	BnTBlock534	Bn-scaff_18202_1-p1683343	22118843	A/G	Bn-scaff_18202_1-p1606133	22209086	A/G	90.243	BnT
C07	BnTBlock535	Bn-scaff_18202_1-p986219	22696823	T/C	Bn-scaff_18202_1-p846376	22811845	T/G	115.022	BnT
C07	BnTBlock536	Bn-scaff_18202_1-p379677	23217499	A/C	Bn-scaff_18202_1-p203764	23369759	A/G	152.26	BnT
C07	BnTBlock537	Bn-scaff_18202_1-p155158	23409039	A/G	Bn-scaff_23839_1-p316201	24882876	T/G	1473.84	BnT
C07	BnTBlock538	Bn-scaff_21268_1-p70455	25151781	A/G	Bn-scaff_21268_1-p122084	25202520	A/C	50.739	BnT
C07	BnTBlock539	Bn-scaff_19724_1-p216395	26186369	T/C	Bn-scaff_15754_1-p47825	26502202	A/G	315.833	BnT
C07	BnTBlock540	Bn-scaff_15754_1-p509641	26934812	A/G	Bn-scaff_15754_1-p555074	26989258	A/G	54.446	BnT
C07	BnTBlock541	Bn-scaff_15754_1-p1141201	27589235	A/C	Bn-scaff_15754_1-p1435843	27799472	T/C	210.237	BnT
C07	BnTBlock542	Bn-scaff_16130_1-p174204	27983409	A/C	Bn-scaff_16130_1-p286182	28069476	A/C	86.067	BnT
C07	BnTBlock543	Bn-scaff_16130_1-p289066	28072411	A/C	Bn-scaff_16130_1-p469792	28275890	A/G	203.479	BnT
C07	BnTBlock544	Bn-scaff_16130_1-p659049	28446663	T/C	Bn-A06-p23442751	28665046	A/C	218.383	BnT
C07	BnTBlock545	Bn-scaff_16130_1-p982762	28724140	A/G	Bn-scaff_16130_1-p1091410	28835558	A/G	111.418	BnT
C07	BnTBlock546	Bn-scaff_16130_1-p1810784	29399309	A/C	Bn-scaff_16130_1-p2141663	29698717	A/G	299.408	BnT
C07	BnTBlock547	Bn-scaff_16130_1-p2248228	29802849	A/G	Bn-scaff_16130_1-p2305762	29858138	A/G	55.289	BnT
C07	BnTBlock548	Bn-scaff_16130_1-p2525629	30146502	A/G	Bn-scaff_17740_1-p987288	30221279	T/C	74.777	BnT
C07	BnTBlock549	Bn-scaff_17740_1-p955896	30249505	T/G	Bn-scaff_17740_1-p839294	30366564	T/G	117.059	BnT
C07	BnTBlock550	Bn-scaff_16514_1-p47789	30723167	T/C	Bn-scaff_16514_1-p161190	30818437	A/G	95.27	BnT
C07	BnTBlock551	Bn-scaff_17972_1-p427131	31109451	T/G	Bn-scaff_17972_1-p361917	31174572	A/G	65.121	BnT
C07	BnTBlock552	Bn-scaff_21711_1-p18343	31801311	T/C	Bn-scaff_18520_1-p281193	32140707	T/C	339.396	BnT
C07	BnTBlock553	Bn-scaff_18520_1-p486331	32314548	A/G	Bn-scaff_18520_1-p507209	32365089	T/C	50.541	BnT
C07	BnTBlock554	Bn-scaff_18520_1-p805653	32632413	T/C	Bn-scaff_17291_1-p705967	32819063	A/G	186.65	BnT
C07	BnTBlock555	Bn-scaff_15705_1-p1553993	34843733	T/C	Bn-scaff_15705_1-p1723798	34999757	T/G	156.024	BnT
C07	BnTBlock556	Bn-scaff_15705_3-p450433	36232912	A/G	Bn-scaff_16069_1-p21350	36356049	A/G	123.137	BnT
C07	BnTBlock557	Bn-scaff_16069_1-p419772	36765548	T/C	Bn-scaff_16069_1-p603059	36932831	T/C	167.283	BnT
C07	BnTBlock558	Bn-scaff_16069_1-p603123	36932844	A/C	Bn-scaff_16069_1-p730213	37114326	T/C	181.482	BnT
C07	BnTBlock559	Bn-scaff_16069_1-p810060	37208056	A/G	Bn-scaff_16069_1-p953080	37361948	T/G	153.892	BnT
C07	BnTBlock560	Bn-scaff_16069_1-p995172	37405993	A/G	Bn-scaff_16069_1-p1137608	37556077	T/C	150.084	BnT
C07	BnTBlock561	Bn-scaff_16069_1-p1279364	37732746	T/G	Bn-scaff_16069_1-p1401476	37840228	T/G	107.482	BnT
C07	BnTBlock562	Bn-scaff_16069_1-p1529514	37937589	T/C	Bn-scaff_16069_1-p1579287	38003771	T/C	66.182	BnT
C07	BnTBlock563	Bn-scaff_16069_1-p2174360	38543736	T/C	Bn-scaff_16069_1-p2280622	38651161	T/C	107.425	BnT
C07	BnTBlock564	Bn-scaff_16069_1-p2344701	38720920	A/G	Bn-scaff_16069_1-p2607295	39059060	T/C	338.14	BnT
C07	BnTBlock565	Bn-scaff_16069_1-p2984717	39457581	A/G	Bn-scaff_16069_1-p3116027	39542144	T/C	84.563	BnT
C07	BnTBlock566	Bn-scaff_16069_1-p3169850	39597528	A/G	Bn-scaff_16069_1-p3230919	39658739	A/C	61.211	BnT
C07	BnTBlock567	Bn-scaff_16069_1-p4277697	40662365	A/C	Bn-scaff_16069_1-p4357162	40771756	T/C	109.391	BnT
C07	BnTBlock568	Bn-scaff_16110_1-p3713646	41232120	A/G	Bn-scaff_16110_1-p3624627	41294633	A/G	62.513	BnT
C07	BnTBlock569	Bn-scaff_16110_1-p3522808	41401964	A/G	Bn-scaff_16110_1-p3367415	41564826	A/G	162.862	BnT
C07	BnTBlock570	Bn-scaff_16110_1-p2416207	42485618	A/G	Bn-scaff_16110_1-p2275269	42597434	A/G	111.816	BnT
C07	BnTBlock571	Bn-scaff_16110_1-p1451801	43507038	T/C	Bn-scaff_16110_1-p1388436	43568738	A/G	61.7	BnT
C07	BnTBlock572	Bn-scaff_16110_1-p976517	43976812	T/C	Bn-scaff_16110_1-p685258	44204542	A/G	227.73	BnT
C08	BnTBlock573	Bn-scaff_26293_1-p97936	1383389	A/G	Bn-scaff_23432_1-p10078	1576466	T/C	193.077	BnT
C08	BnTBlock574	Bn-scaff_16022_1-p602311	1865243	A/G	Bn-scaff_16022_1-p496439	1961921	T/G	96.678	BnT
C08	BnTBlock575	Bn-scaff_16022_1-p428573	2106557	A/G	Bn-scaff_27765_1-p289292	2821040	T/C	714.483	BnT
C08	BnTBlock576	Bn-scaff_27765_1-p268116	2824057	T/G	Bn-scaff_17807_1-p537516	3550266	A/G	726.209	BnT
C08	BnTBlock577	Bn-scaff_21003_1-p735163	3802223	T/G	Bn-scaff_16158_1-p377774	5770578	A/G	1968.36	BnT
C08	BnTBlock578	Bn-scaff_18310_1-p279597	6392626	T/G	Bn-scaff_16766_1-p224523	9496249	T/C	3103.62	BnT
C08	BnTBlock579	Bn-scaff_16142_1-p284811	11984674	T/C	Bn-scaff_17637_1-p228847	12299980	A/G	315.306	BnT
C08	BnTBlock580	Bn-scaff_17637_1-p188776	12341060	A/G	Bn-scaff_15714_1-p3216346	12577561	T/G	236.501	BnT
C08	BnTBlock581	Bn-scaff_16287_1-p21083	12596542	T/C	Bn-scaff_16287_1-p283450	13581423	T/C	984.881	BnT
C08	BnTBlock582	Bn-scaff_16287_1-p402022	13672797	T/C	Bn-scaff_16287_1-p483298	13759887	T/G	87.09	BnT
C08	BnTBlock583	Bn-scaff_16287_1-p501721	13782633	A/G	Bn-scaff_21250_1-p45397	14280606	A/C	497.973	BnT
C08	BnTBlock584	Bn-scaff_19104_1-p662624	15041648	A/C	Bn-scaff_17257_1-p98652	15778463	G/C	736.815	BnT
C08	BnTBlock585	Bn-scaff_18275_1-p1320087	16269359	A/G	Bn-scaff_18275_1-p1379533	16330534	T/C	61.175	BnT
C08	BnTBlock586	Bn-scaff_17227_1-p881988	19110922	T/G	Bn-scaff_17227_1-p992660	19199692	T/G	88.77	BnT
C08	BnTBlock587	Bn-scaff_21786_1-p160470	19678532	T/C	Bn-scaff_16962_1-p494346	19810663	A/G	132.131	BnT
C08	BnTBlock588	Bn-scaff_16231_1-p1011395	20901194	T/G	Bn-scaff_16231_1-p780489	21122667	T/C	221.473	BnT
C08	BnTBlock589	Bn-scaff_16174_1-p1308949	23522502	T/C	Bn-scaff_16174_1-p1377624	23594177	T/C	71.675	BnT
C08	BnTBlock590	Bn-scaff_16174_1-p1386056	23602589	A/G	Bn-scaff_16174_1-p1551146	23797412	A/G	194.823	BnT
C08	BnTBlock591	Bn-scaff_16770_1-p4035684	26723193	T/C	Bn-scaff_16770_1-p4188409	26877338	A/C	154.145	BnT
C08	BnTBlock592	Bn-scaff_16770_1-p4390861	27071001	T/C	Bn-scaff_16200_1-p208618	27277060	T/C	206.059	BnT
C08	BnTBlock593	Bn-scaff_16361_1-p238891	27750206	T/G	Bn-scaff_16361_1-p330276	27804419	T/G	54.213	BnT
C08	BnTBlock594	Bn-scaff_16361_1-p506447	27997585	A/G	Bn-scaff_16361_1-p727512	28186105	A/G	188.52	BnT
C08	BnTBlock595	Bn-scaff_16361_1-p1149887	28604402	A/C	Bn-scaff_16361_1-p1267651	28749736	T/C	145.334	BnT
C08	BnTBlock596	Bn-scaff_16361_1-p1343410	28812985	A/G	Bn-scaff_16361_1-p1466598	28987849	T/C	174.864	BnT
C08	BnTBlock597	Bn-scaff_16361_1-p3397399	30871159	A/G	Bn-scaff_16197_1-p3102379	31205778	A/C	334.619	BnT
C08	BnTBlock598	Bn-scaff_16197_1-p2880558	31382088	T/G	Bn-scaff_16197_1-p2796164	31432295	T/C	50.207	BnT
C08	BnTBlock599	Bn-scaff_16197_1-p2366422	31829863	T/C	Bn-scaff_16197_1-p2330796	31883091	A/C	53.228	BnT
C08	BnTBlock600	Bn-scaff_16197_1-p2220642	31958210	T/C	Bn-scaff_16197_1-p2096622	32077264	T/C	119.054	BnT
C08	BnTBlock601	Bn-scaff_16197_1-p1970599	32209040	T/C	Bn-scaff_16197_1-p1808027	32337176	A/G	128.136	BnT
C08	BnTBlock602	Bn-scaff_18140_1-p219225	32453219	A/C	Bn-scaff_16197_1-p1382140	32737027	T/C	283.808	BnT
C08	BnTBlock603	Bn-scaff_16197_1-p1317884	32805617	A/C	Bn-scaff_16197_1-p1149077	32946921	A/G	141.304	BnT
C08	BnTBlock604	Bn-scaff_16197_1-p1106733	32989290	A/C	Bn-scaff_16197_1-p1013793	33073391	T/C	84.101	BnT
C08	BnTBlock605	Bn-scaff_16197_1-p901142	33198933	T/C	Bn-scaff_16197_1-p841813	33253533	A/G	54.6	BnT
C08	BnTBlock606	Bn-scaff_16197_1-p659585	33364556	T/C	Bn-scaff_16197_1-p595290	33436213	T/C	71.657	BnT
C08	BnTBlock607	Bn-scaff_16445_1-p1460133	35308337	T/C	Bn-scaff_16445_1-p1391219	35382648	A/G	74.311	BnT
C08	BnTBlock608	Bn-scaff_21538_1-p878	36148655	T/C	Bn-scaff_16445_1-p586830	36222487	A/C	73.832	BnT
C08	BnTBlock609	Bn-scaff_16445_1-p437285	36384818	A/C	Bn-scaff_16445_1-p355779	36478371	A/G	93.553	BnT
C09	BnTBlock610	Bn-scaff_17487_1-p381689	6552768	A/G	Bn-scaff_17487_1-p527387	6790718	T/C	237.95	BnT
C09	BnTBlock611	Bn-scaff_17487_1-p545307	6812180	T/G	Bn-scaff_17487_1-p932868	7236803	T/C	424.623	BnT
C09	BnTBlock612	Bn-scaff_22835_1-p362818	10851389	T/G	Bn-scaff_22835_1-p327368	11221366	A/G	369.977	BnT
C09	BnTBlock613	Bn-scaff_18839_1-p1092979	12521387	C/G	Bn-scaff_16912_1-p187495	12694349	T/C	172.962	BnT
C09	BnTBlock614	Bn-scaff_16912_1-p190291	12697145	T/G	Bn-scaff_20836_1-p66891	12968656	T/G	271.511	BnT
C09	BnTBlock615	Bn-scaff_17174_1-p222463	13195885	A/G	Bn-scaff_17174_1-p41873	13413174	A/G	217.289	BnT
C09	BnTBlock616	Bn-scaff_18100_1-p118543	13745744	T/C	Bn-scaff_18100_1-p332176	13967335	T/G	221.591	BnT
C09	BnTBlock617	Bn-scaff_18100_1-p512750	14150017	A/C	Bn-scaff_18100_1-p701705	14355974	A/G	205.957	BnT
C09	BnTBlock618	Bn-scaff_18100_1-p1166204	14600933	T/C	Bn-scaff_18100_1-p1244014	14708882	A/G	107.949	BnT
C09	BnTBlock619	Bn-scaff_18100_1-p1364099	15285341	T/C	Bn-scaff_17888_1-p321635	15655234	A/C	369.893	BnT
C09	BnTBlock620	Bn-scaff_17888_1-p236380	15753859	A/C	Bn-scaff_17888_1-p170198	15826670	A/C	72.811	BnT
C09	BnTBlock621	Bn-scaff_17996_1-p90674	16483495	T/C	Bn-scaff_15789_1-p13861	16627304	A/C	143.809	BnT
C09	BnTBlock622	Bn-scaff_20903_1-p264678	16874208	T/C	Bn-scaff_20903_1-p380659	16998013	T/C	123.805	BnT
C09	BnTBlock623	Bn-scaff_23293_1-p107816	17755637	T/C	Bn-scaff_17109_1-p406092	18328411	T/C	572.774	BnT
C09	BnTBlock624	Bn-scaff_25766_1-p23436	18604417	A/G	Bn-scaff_16371_1-p117869	18666033	A/C	61.616	BnT
C09	BnTBlock625	Bn-scaff_18424_1-p587808	18869929	A/G	Bn-scaff_17339_1-p23803	21402528	A/G	2532.6	BnT
C09	BnTBlock626	Bn-scaff_16793_1-p148061	23909922	A/C	Bn-scaff_16246_1-p1511447	27205666	T/G	3295.74	BnT
C09	BnTBlock627	Bn-scaff_20619_1-p536162	31331964	T/C	Bn-scaff_20619_1-p134778	31706534	T/G	374.57	BnT
C09	BnTBlock628	Bn-scaff_16246_2-p75351	31883295	T/C	Bn-scaff_17367_1-p324037	32263526	A/G	380.231	BnT
C09	BnTBlock629	Bn-scaff_17367_1-p345554	32286378	T/C	Bn-scaff_17367_1-p590827	32531682	A/G	245.304	BnT
C09	BnTBlock630	Bn-scaff_17367_1-p684032	32622437	A/G	Bn-scaff_20972_1-p107728	32937838	T/C	315.401	BnT
C09	BnTBlock631	Bn-scaff_17910_2-p8412	33412723	T/C	Bn-scaff_17910_1-p126780	33576274	A/G	163.551	BnT
C09	BnTBlock632	Bn-scaff_21276_1-p392884	35782273	T/G	Bn-scaff_27554_1-p3917	36027398	T/C	245.125	BnT
C09	BnTBlock633	Bn-scaff_15808_1-p392080	37097641	A/C	Bn-scaff_23622_1-p3989	39146103	T/C	2048.46	BnT
C09	BnTBlock634	Bn-scaff_15881_1-p118945	39330885	A/G	Bn-scaff_17799_1-p2840896	39821349	A/G	490.464	BnT
C09	BnTBlock635	Bn-scaff_17799_1-p2825274	39836517	T/C	Bn-scaff_17799_1-p2763333	39893713	A/G	57.196	BnT
C09	BnTBlock636	Bn-scaff_19899_1-p719873	40401293	T/G	Bn-scaff_19899_1-p559187	40586793	A/G	185.5	BnT
C09	BnTBlock637	Bn-scaff_15576_1-p265897	41348556	A/C	Bn-scaff_15576_1-p425585	41500783	A/C	152.227	BnT
C09	BnTBlock638	Bn-scaff_15576_1-p654663	41739294	A/G	Bn-scaff_16962_1-p22050	41967651	A/G	228.357	BnT
C09	BnTBlock639	Bn-scaff_17028_1-p432707	42923017	T/G	Bn-scaff_21841_1-p31574	43015797	T/G	92.78	BnT
C09	BnTBlock640	Bn-scaff_16362_1-p655565	43469253	T/C	Bn-scaff_16362_1-p572387	43545333	A/G	76.08	BnT
C09	BnTBlock641	Bn-scaff_16362_1-p425105	43704785	T/C	Bn-scaff_22082_1-p262606	44588728	A/G	883.943	BnT
C09	BnTBlock642	Bn-scaff_17109_2-p370345	45861680	A/G	Bn-scaff_17750_1-p1810764	46663461	A/G	801.781	BnT
C09	BnTBlock643	Bn-scaff_17750_1-p924047	47556142	T/C	Bn-scaff_17750_1-p261491	48126390	T/C	570.248	BnT
