# Supplementary material for: Genetic changes in a novel breeding population of Brassica napus synthesized from hundreds of crosses between B. rapa and B. carinata
Source: Plant Biotechnol J. 2017 Aug 16;16(2):507–19. doi: 10.1111/pbi.12791 (PMC5811809; doi:10.1111/pbi.12791)
Supplement: Supplementary file 8 — Table S5 Identity‐by‐descent (IBD) segments originating from Brassica napus ‘HS3’ within the new‐type Brassica napus population. [file PBI-16-507-s010.xlsx]

## Sheet: Sheet1
Table S5 Identity-by-descent (IBD) segments originating from Brassica napus “HS3” within the new-type Brassica napus population
Code	Start marker			End marker			E-value	IBD size (bp)
	Marker name	Chromosome	Position	Marker name	Chromosome	Position
BnN-34	Bn-A01-p3069312	chrA01	2774514	Bn-scaff_20675_1-p98663	chrA01	6337027	2.83e-09	3562513
BnN-38	Bn-scaff_20250_1-p429784	chrC01	17137899	Bn-scaff_18672_1-p222798	chrC01	35114001	3.1e-12	17976102
BnN-40	Bn-scaff_17740_1-p676503	chrA06	21577499	Bn-A06-p26173206	chrA06	24387671	7.28e-09	2810172
BnN-40	Bn-Scaffold000410-p4788	chrA07	18577	Bn-A07-p20981410	chrA07	22534669	7.28e-09	22516092
BnN-44	Bn-A01-p9523572	chrA01	8160071	Bn-A01-p23195492	chrA01	19064972	3.4e-15	10904901
BnN-50	Bn-scaff_23795_1-p256263	chrC01	30105391	Bn-scaff_27278_1-p2772	chrC01	36090112	6.49e-11	5984721
BnN-61	Bn-scaff_15936_1-p270915	chrC01	36405871	Bn-scaff_18621_1-p137223	chrC01	38415899	8.69e-09	2010028
BnN-61	Bn-scaff_16614_1-p2203139	chrC03	2434	Bn-scaff_20646_1-p763675	chrC03	17303775	8.69e-09	17301341
BnN-70	Bn-scaff_17517_1-p321895	chrC01	30553736	Bn-scaff_19168_1-p67993	chrC01	35957553	2.8e-10	5403817
BnN-76	Bn-A01-p1000115	chrA01	617758	Bn-scaff_20675_1-p98663	chrA01	6337027	3.76e-10	5719269
BnN-76	Bn-A01-p7069263	chrA01	6472920	Bn-A01-p23195492	chrA01	19064972	7.28e-15	12592052
BnN-76	Bn-A02-p5570144	chrA02	2688435	Bn-A02-p27845279	chrA02	24791488	1.15e-09	22103053
BnN-76	Bn-A03-p12026	chrA03	1850	Bn-A03-p7007377	chrA03	6291298	1.15e-09	6289448
BnN-76	Bn-A05-p20283817	chrA05	18489906	Bn-A05-p23776343	chrA05	23024269	4.7e-09	4534363
BnN-76	Bn-A06-p15048	chrA06	16037	Bn-A06-p4098532	chrA06	3904587	4.7e-09	3888550
BnN-76	Bn-scaff_17740_1-p676503	chrA06	21577499	Bn-A06-p26173206	chrA06	24387671	5.5e-10	2810172
BnN-76	Bn-scaff_17369_1-p34268	chrC01	12374256	Bn-scaff_15936_1-p270915	chrC01	36405871	1.31e-14	24031615
BnN-76	Bn-A01-p27774666	chrC01	38105589	Bn-scaff_18621_1-p137223	chrC01	38415899	3.3e-13	310310
BnN-76	Bn-scaff_16614_1-p2203139	chrC03	2434	Bn-scaff_18855_1-p185593	chrC03	32463619	3.3e-13	32461185
BnN-76	Bn-scaff_17440_1-p593576	chrC03	47825990	Bn-scaff_16755_1-p114959	chrC03	60450967	2.28e-09	12624977
BnN-76	Bn-scaff_22933_1-p110027	chrC04	662	Bn-scaff_28498_1-p218261	chrC04	17671480	2.28e-09	17670818
BnN-76	Bn-scaff_16309_1-p187260	chrC04	23251719	Bn-scaff_27676_1-p142772	chrC04	48892705	2.88e-12	25640986
BnN-76	Bn-scaff_18362_1-p90481	chrC06	779231	Bn-scaff_15818_2-p1566435	chrC06	17933853	2.88e-12	17154622
BnN-77	Bn-A01-p27774666	chrC01	38105589	Bn-scaff_18621_1-p137223	chrC01	38415899	5.4e-09	310310
BnN-77	Bn-scaff_16614_1-p2203139	chrC03	2434	Bn-scaff_20646_1-p763675	chrC03	17303775	5.4e-09	17301341
BnN-89	Bn-scaff_15879_1-p386825	chrC01	31609208	Bn-scaff_27278_1-p2772	chrC01	36090112	1.2e-09	4480904
BnN-92	Bn-scaff_16874_2-p29251	chrC01	12804824	Bn-scaff_27278_1-p2772	chrC01	36090112	2.01e-11	23285288
BnN-103	Bn-A01-p7069263	chrA01	6472920	Bn-A01-p23195492	chrA01	19064972	2.54e-14	12592052
BnN-103	Bn-scaff_22790_1-p793365	chrC01	16200934	Bn-scaff_17515_1-p244951	chrC01	34627560	7.17e-09	18426626
