# Supplementary material for: Genetic changes in a novel breeding population of Brassica napus synthesized from hundreds of crosses between B. rapa and B. carinata
Source: Plant Biotechnol J. 2017 Aug 16;16(2):507–19. doi: 10.1111/pbi.12791 (PMC5811809; doi:10.1111/pbi.12791)
Supplement: Supplementary file 9 — Table S6 Deletion and duplication regions >50 kb in size in the new‐type Brassica napus population. [file PBI-16-507-s007.xlsx]

## Sheet: Sheet1
Table S6 Deletion and duplication regions > 50 kb in size in the new-type Brassica napus population
Chromosome	Start marker		End marker		Interval (kb)	Type of the the region
	Marker name	Position	Marker name	Position
A01	Bn-A01-p460072	50057	Bn-A01-p598242	180993	130.936	deletion
A01	Bn-A01-p1188004	786812	Bn-A01-p1772621	1310960	524.148	Deletion
A01	Bn-A01-p2360909	1854177	Bn-A01-p100441	2468966	614.789	Deletion
A01	Bn-A01-p2884934	2388870	Bn-A01-p108136	2489555	100.685	Deletion
A01	Bn-A01-p5101078	4678835	Bn-A01-p5193639	4781715	102.88	Duplication
A01	Bn-A01-p8122779	7295215	Bn-A01-p8242690	7406701	111.486	Deletion
A01	Bn-A01-p8543512	7708347	Bn-A01-p8681556	7838029	129.682	Duplication
A01	Bn-A01-p9220977	7888759	Bn-A01-p9303710	7967677	78.918	Deletion
A01	Bn-scaff_19614_1-p106170	8432707	Bn-A01-p9951633	8591650	158.943	Deletion, Duplication
A01	Bn-A01-p11309186	9395623	Bn-A01-p11407167	9751503	355.88	Deletion
A01	Bn-A01-p11955645	10294326	Bn-A01-p15957543	13863735	3569.41	Deletion
A01	Bn-A01-p15401259	12837791	Bn-A01-p15468033	12916724	78.933	Duplication
A01	Bn-A01-p16106372	14052523	Bn-A01-p16200217	14114173	61.65	Deletion
A01	Bn-A01-p16461639	14365512	Bn-A01-p16539250	14421525	56.013	Deletion, Duplication
A01	Bn-A01-p16711121	14563872	Bn-A01-p16857183	14680821	116.949	Deletion
A01	Bn-A01-p16951655	14802950	Bn-A01-p17565834	15009538	206.588	Deletion
A01	Bn-A01-p17910798	15220515	Bn-A01-p18027200	15346577	126.062	Deletion
A01	Bn-A01-p20196813	16985422	Bn-A01-p20240168	17049530	64.108	Deletion
A01	Bn-A01-p21663900	18248428	Bn-A01-p21758046	18351465	103.037	Deletion, Duplication
A01	Bn-A01-p22087629	18713636	Bn-A01-p22685858	18835373	121.737	Duplication
A01	Bn-A01-p22768523	18948235	Bn-A01-p23253678	19111034	162.799	Duplication
A01	Bn-A01-p23322377	19193319	Bn-A01-p23486950	19359828	166.509	Deletion
A01	Bn-A01-p24308273	20102461	Bn-A01-p24431478	20229834	127.373	Duplication
A01	Bn-A01-p27722989	21730693	Bn-A01-p28147757	22146986	416.293	Deletion
A02	Bn-A02-p1188292	180641	Bn-A02-p1091779	263187	82.546	Deletion
A02	Bn-scaff_15714_1-p2489495	267591	Bn-A02-p2776634	327822	60.231	Deletion, Duplication
A02	Bn-A02-p3299206	789247	Bn-A02-p3352863	843147	53.9	Deletion
A02	Bn-A02-p3534963	970065	Bn-A02-p7804291	4827385	3857.32	Deletion
A02	Bn-A02-p5304300	2424380	Bn-A02-p5485978	2601983	177.603	Duplication
A02	Bn-A02-p7885731	4871485	Bn-A02-p9497598	6311854	1440.37	Deletion
A02	Bn-A02-p8724443	5690256	Bn-A02-p8834915	5788736	98.48	Deletion, Duplication
A02	Bn-A02-p9519366	6333720	Bn-A02-p10020231	6858717	524.997	Deletion
A02	Bn-A02-p9707309	6512061	Bn-A02-p11041726	7804334	1292.27	Deletion
A02	Bn-A02-p11068431	7829893	Bn-A02-p11187572	7978171	148.278	Deletion, Duplication
A02	Bn-A02-p11345557	8004810	Bn-A02-p11996587	8703175	698.365	Deletion
A02	Bn-A02-p12452799	9161988	Bn-A02-p12819772	9570322	408.334	Deletion, Duplication
A02	Bn-Scaffold010908-p102	9597268	Bn-A02-p14328410	10685040	1087.77	Deletion
A02	Bn-A02-p14040220	10824568	Bn-A02-p14208801	10992037	167.469	Deletion
A02	Bn-A02-p14232495	11019107	Bn-A02-p14579685	11191916	172.809	Deletion
A02	Bn-A02-p14576479	11195765	Bn-A02-p14886507	11496461	300.696	Deletion
A02	Bn-A02-p20060311	20140471	Bn-A02-p19892433	20258616	118.145	Deletion
A02	Bn-A02-p21570784	21535020	Bn-A02-p27833071	24782586	3247.57	Deletion
A03	Bn-A03-p23899	6681	Bn-A03-p471570	373768	367.087	Deletion
A03	Bn-A03-p498320	397736	Bn-A03-p623390	545948	148.212	Deletion
A03	Bn-A03-p708787	573321	Bn-A03-p830487	707950	134.629	Deletion
A03	Bn-A03-p834379	710235	Bn-A03-p1506511	1131072	420.837	Deletion
A03	Bn-A03-p1577561	1197484	Bn-A03-p2521128	2074633	877.149	Deletion
A03	Bn-A03-p2589077	2132177	Bn-A03-p2748923	2305420	173.243	Deletion
A03	Bn-Scaffold013153-p127	4218077	Bn-A03-p4809473	4294954	76.877	Duplication
A03	Bn-A03-p5866896	5292621	Bn-A03-p5956851	5370272	77.651	Deletion
A03	Bn-A03-p6522454	5813229	Bn-A03-p6576575	5874653	61.424	Deletion
A03	Bn-A03-p6528914	5819732	Bn-A03-p6578752	5876797	57.065	Deletion
A03	Bn-A03-p8190847	7501532	Bn-A03-p8308938	7616980	115.448	Deletion
A03	Bn-A03-p8681690	7968879	Bn-A03-p8764251	8060876	91.997	Deletion
A03	Bn-A03-p9098773	8405389	Bn-A03-p9233645	8515138	109.749	Deletion
A03	Bn-A03-p13298734	12454027	Bn-A03-p13440035	12558882	104.855	Deletion, Duplication
A03	Bn-A03-p13451851	12569977	Bn-A03-p13492986	12632927	62.95	Deletion
A03	Bn-scaff_17298_1-p314572	15333754	Bn-A03-p16275650	15403823	70.069	Deletion
A03	Bn-A03-p18471820	17473444	Bn-A03-p18570046	17576879	103.435	Duplication
A03	Bn-A03-p19442945	18421723	Bn-A03-p19752316	18717288	295.565	Deletion
A03	Bn-A03-p21238466	20003763	Bn-A03-p21292773	20059089	55.326	Deletion, Duplication
A03	Bn-A03-p21783015	20565295	Bn-A03-p21841965	20627152	61.857	Deletion
A03	Bn-A03-p21979477	20795988	Bn-A08-p10429774	20854640	58.652	Deletion
A03	Bn-A03-p23552601	22103477	Bn-A03-p23635020	22200995	97.518	Deletion
A03	Bn-A03-p24613172	23113142	Bn-A03-p24739525	23193949	80.807	Deletion
A03	Bn-A03-p26066930	24418751	Bn-A03-p26232681	24575191	156.44	Deletion
A03	Bn-A03-p29367826	26384490	Bn-A03-p28039749	26501927	117.437	Deletion
A03	Bn-A03-p29661431	27705739	Bn-A03-p29780293	27800214	94.475	Deletion
A03	Bn-A03-p31076904	28971328	Bn-Scaffold000096-p886994	29545368	574.04	Deletion, Duplication
A04	Bn-A04-p1070815	817306	Bn-A04-p1159924	911789	94.483	Duplication
A04	Bn-A04-p2921832	2576028	Bn-A04-p3331930	2997649	421.621	Deletion
A04	Bn-A04-p4330419	4447479	Bn-A04-p4409348	4529669	82.19	Duplication
A04	Bn-A04-p5827901	6969038	Bn-Scaffold001080-p1208	7094294	125.256	Duplication
A04	Bn-A04-p6340854	7570562	Bn-A04-p6422450	7624897	54.335	Duplication
A04	Bn-A04-p7442886	8771958	Bn-A04-p7500685	8824142	52.184	Duplication
A04	Bn-A04-p14315336	14811791	Bn-A04-p14410667	14880989	69.198	Deletion, Duplication
A04	Bn-A04-p14397957	14873133	Bn-A04-p14479867	14930797	57.664	Duplication
A04	Bn-A04-p15296217	15753587	Bn-A04-p15409836	15808080	54.493	Duplication
A04	Bn-A04-p15895735	16092688	Bn-A04-p16166839	16368215	275.527	Deletion, Duplication
A04	Bn-A04-p18167614	18251496	Bn-A04-p18595858	18723763	472.267	Duplication
A05	Bn-A05-p1492327	1615817	Bn-A05-p1676024	1823546	207.729	Deletion, Duplication
A05	Bn-A05-p1854510	1973091	Bn-A05-p2110344	2239965	266.874	Duplication
A05	Bn-A05-p2865634	2926633	Bn-scaff_16534_1-p1394120	3055413	128.78	Deletion
A05	Bn-A05-p3198955	3222515	Bn-A05-p3258566	3287554	65.039	Deletion
A05	Bn-A05-p6542040	6205231	Bn-A05-p7137614	6574448	369.217	Deletion
A05	Bn-A05-p6877058	6326689	Bn-A05-p7038463	6464295	137.606	Duplication
A05	Bn-A05-p10426347	9057690	Bn-A05-p10964994	9560252	502.562	Deletion
A05	Bn-A05-p11012409	9606923	Bn-A05-p17445937	14487472	4880.55	Deletion
A05	Bn-A05-p11751401	10291688	Bn-Scaffold000172-p132583	10457209	165.521	Duplication
A05	Bn-Scaffold008008-p158	11118879	Bn-A05-p14602709	11200544	81.665	Duplication
A05	Bn-A05-p14821280	11362933	Bn-scaff_20219_1-p275940	11434714	71.781	Duplication
A05	Bn-A05-p15459231	11936738	Bn-A05-p12553851	12549413	612.675	Duplication
A05	Bn-A05-p12553851	12549413	Bn-A05-p17243214	14212083	1662.67	Duplication
A05	Bn-A05-p14256951	16083921	Bn-A05-p17928363	16241449	157.528	Duplication
A05	Bn-A05-p22519836	20558612	Bn-A05-p22589874	20620047	61.435	Duplication
A05	Bn-A05-p22969550	21076955	Bn-A05-p23140205	21298994	222.039	Deletion
A05	Bn-A05-p22973324	21079758	Bn-A05-p23044521	21207187	127.429	Duplication
A05	Bn-A02-p23251431	21465143	Bn-A02-p23163100	21557304	92.161	Deletion
A05	Bn-A05-p23358283	21916738	Bn-A02-p26620662	22112102	195.364	Deletion
A05	Bn-A05-p23358283	21916738	Bn-A02-p26654006	22146692	229.954	Duplication
A05	Bn-A05-p23928643	22798571	Bn-A05-p23873413	22850230	51.659	Deletion
A06	Bn-A06-p313835	272757	Bn-A06-p558792	590491	317.734	Deletion, Duplication
A06	Bn-A06-p918871	1095737	Bn-A06-p1116930	1156778	61.041	Deletion
A06	Bn-A06-p1185371	1223554	Bn-A06-p1278419	1309008	85.454	Deletion
A06	Bn-A06-p2107176	2109758	Bn-A06-p2185099	2173792	64.034	Deletion
A06	Bn-A06-p7313589	6806635	Bn-A06-p7393806	6882436	75.801	Deletion
A06	Bn-Scaffold000100-p193484	12970865	Bn-Scaffold000100-p472701	13150596	179.731	Deletion
A06	Bn-A06-p15101156	16576659	Bn-A06-p15258692	16731471	154.812	Deletion
A06	Bn-A06-p15262271	16735008	Bn-A06-p15339222	16801221	66.213	Deletion
A06	Bn-A06-p15262271	16735008	Bn-A06-p15420581	16890367	155.359	Duplication
A06	Bn-A06-p15434445	16905018	Bn-A06-p15584456	17086420	181.402	Deletion
A06	Bn-A06-p15649917	17149712	Bn-A06-p15700525	17206490	56.778	Duplication
A06	Bn-A06-p18059678	19437810	Bn-A06-p18102164	19504352	66.542	Duplication
A06	Bn-A06-p18454864	19823971	Bn-A06-p18500429	19874276	50.305	Deletion
A06	Bn-A06-p24501540	23444484	Bn-A06-p24557108	23504840	60.356	Duplication
A07	Bn-A07-p5255375	7113457	Bn-A07-p5449174	7308638	195.181	Duplication
A07	Bn-A07-p6606249	8546683	Bn-A07-p6719583	8651920	105.237	Deletion, Duplication
A07	Bn-A07-p6824682	8734225	Bn-A07-p7009935	8910797	176.572	Deletion
A07	Bn-A07-p8516667	9964625	Bn-A07-p8584939	10028703	64.078	Duplication
A07	Bn-A07-p9975543	11250767	Bn-A07-p10388044	11569343	318.576	Deletion
A07	Bn-A02-p785930	13409760	Bn-A02-p859079	13490836	81.076	Duplication
A07	Bn-A02-p859079	13490836	Bn-A02-p1027570	13659818	168.982	Deletion, Duplication
A07	Bn-A07-p13090054	15157289	Bn-A07-p13133496	15214358	57.069	Deletion
A07	Bn-A07-p13391724	15407166	Bn-A07-p13485321	15490066	82.9	Duplication
A07	Bn-A07-p16833174	18762271	Bn-A07-p16912963	18828540	66.269	Deletion
A07	Bn-A07-p17212502	19127237	Bn-A07-p17298132	19184692	57.455	Duplication
A07	Bn-A07-p17448936	19339618	Bn-A07-p17520539	19406917	67.299	Deletion
A07	Bn-A07-p18282597	20178553	Bn-scaff_16397_1-p716613	20743112	564.559	Deletion
A07	Bn-scaff_17799_1-p2577368	21798136	Bn-A07-p20193221	21953985	155.849	Deletion
A08	Bn-A08-p4285785	3687155	Bn-A08-p4350997	3755973	68.818	Duplication
A08	Bn-A08-p4350998	3756025	Bn-A08-p4402695	3809983	53.958	Deletion
A08	Bn-A08-p8453264	7292361	Bn-A08-p8520595	7370580	78.219	Deletion
A08	Bn-A08-p8577291	7455109	Bn-A08-p8644010	7516074	60.965	Duplication
A08	Bn-A08-p8909433	7774605	Bn-A08-p10067927	8069061	294.456	Deletion
A08	Bn-A08-p10222411	8166363	Bn-A08-p10329356	8285586	119.223	Deletion
A08	Bn-A08-p10329729	8285908	Bn-Scaffold000316-p15795	8395594	109.686	Deletion
A08	Bn-scaff_15703_1-p55464	8718287	Bn-A08-p11304602	9165680	447.393	Deletion
A08	Bn-A08-p13515686	11275335	Bn-A08-p13573114	11333105	57.77	Deletion
A08	Bn-scaff_16394_2-p178759	12727788	Bn-A08-p15239295	12798010	70.222	Deletion
A08	Bn-A08-p16039755	13499517	Bn-A08-p16232132	13695422	195.905	Duplication
A08	Bn-A08-p16125811	13582161	Bn-A08-p16216893	13680065	97.904	Deletion
A08	Bn-A08-p16267662	13738988	Bn-A08-p16672855	14135239	396.251	Deletion
A08	Bn-A08-p16739744	14211904	Bn-A08-p16938935	14411527	199.623	Deletion
A08	Bn-A08-p17186790	14672403	Bn-A08-p17400256	14865758	193.355	Deletion
A08	Bn-A08-p19191183	16530094	Bn-A08-p19454534	16824989	294.895	Deletion, Duplication
A08	Bn-A08-p19287037	16626577	Bn-A08-p20319696	17788430	1161.85	Deletion
A08	Bn-A08-p19449546	16819432	Bn-A08-p19626269	16947576	128.144	Duplication
A08	Bn-A08-p19782306	17103038	Bn-A08-p20262207	17465654	362.616	Duplication
A08	Bn-A08-p21383689	18350929	Bn-A08-p21227076	18491144	140.215	Deletion
A08	Bn-A08-p20967165	18737804	Bn-A08-p20820768	18902610	164.806	Deletion, Duplication
A09	Bn-A01-p27017651	733130	Bn-A01-p26965229	803060	69.93	Deletion
A09	Bn-A01-p27017651	733130	Bn-A09-p1188091	963281	230.151	Duplication
A09	Bn-A09-p1832760	2101520	Bn-A09-p1761036	2176147	74.627	Deletion
A09	Bn-A09-p17416038	13189410	Bn-A09-p17483960	13250003	60.593	Deletion
A09	Bn-A08-p9435789	14507960	Bn-A09-p19181075	15893562	1385.6	Deletion
A09	Bn-A09-p11006522	15565664	Bn-A09-p19168927	15882407	316.743	Duplication
A09	Bn-A09-p19165649	15879052	Bn-A09-p19198146	15969239	90.187	Duplication
A09	Bn-A09-p19198146	15969239	Bn-A09-p19649335	16397445	428.206	Deletion
A09	Bn-A09-p19650716	16398826	Bn-Scaffold000185-p104096	16546120	147.294	Deletion
A09	Bn-Scaffold000185-p155785	16496182	Bn-A09-p20517911	17469480	973.298	Deletion
A09	Bn-A09-p20157367	17155951	Bn-A09-p20327880	17344590	188.639	Duplication
A09	Bn-A09-p20554631	17498552	Bn-A09-p25316014	23360706	5862.15	Deletion
A09	Bn-A09-p12557952	20919298	Bn-A09-p22873685	21270434	351.136	Deletion, Duplication
A09	Bn-A09-p26877444	24937415	Bn-A09-p27108615	25108814	171.399	Deletion
A09	Bn-A09-p28161429	26082874	Bn-A09-p28463402	26361368	278.494	Deletion
A09	Bn-A09-p28603202	26508226	Bn-A09-p28654058	26580615	72.389	Deletion
A09	Bn-A09-p28654058	26580615	Bn-A09-p28695042	26632133	51.518	Deletion
A09	Bn-A09-p28888373	26813845	Bn-A09-p29272014	27161959	348.114	Deletion
A09	Bn-A09-p29629155	27447849	Bn-scaff_16361_1-p2978691	27568946	121.097	Duplication
A09	Bn-scaff_16197_1-p3020219	28142603	Bn-A09-p30439085	28238032	95.429	Deletion
A09	Bn-A09-p30494224	28296315	Bn-A09-p30733739	28483544	187.229	Deletion, Duplication
A09	Bn-A09-p31614376	29302053	Bn-A09-p31678038	29364228	62.175	Duplication
A09	Bn-A09-p32590303	30386446	Bn-A09-p32666778	30448479	62.033	Deletion
A09	Bn-A09-p34373261	31612582	Bn-scaff_16445_1-p723609	31892166	279.584	Deletion
A09	Bn-A09-p36254037	33341776	Bn-A09-p36807928	33757815	416.039	Deletion
A09	Bn-A09-p36429976	33437768	Bn-A09-p36807928	33757815	320.047	Duplication
A10	Bn-A10-p4829546	53446	Bn-A10-p4079529	781931	728.485	Deletion
A10	Bn-A10-p3903845	918888	Bn-A10-p3825331	999708	80.82	Deletion
A10	Bn-A10-p2367479	1495697	Bn-A10-p2042679	1676951	181.254	Deletion
A10	Bn-A10-p1956075	1750315	Bn-A10-p1611973	2093175	342.86	Deletion
A10	Bn-A10-p4922362	3131494	Bn-A10-p4871099	3184957	53.463	Deletion
A10	Bn-A10-p173508	3552782	Bn-A04-p12452755	3969616	416.834	Duplication
A10	Bn-A04-p12452755	3969616	Bn-A04-p12541660	4047071	77.455	Duplication
A10	Bn-A04-p12635106	4165550	Bn-Scaffold000211-p80994	4241828	76.278	Duplication
A10	Bn-Scaffold000211-p80994	4241828	Bn-Scaffold000465-p5464	4328792	86.964	Deletion, Duplication
A10	Bn-A10-p119690	4598804	Bn-A10-p5128067	4686545	87.741	Duplication
A10	Bn-A01-p19283108	6521081	Bn-A10-p3745973	6628429	107.348	Deletion, Duplication
A10	Bn-A01-p19283108	6521081	Bn-A10-p3669813	6723870	202.789	Duplication
A10	Bn-A10-p3677867	6715771	Bn-A10-p3605582	6783123	67.352	Deletion
A10	Bn-A10-p7186465	8786714	Bn-A10-p7252424	8895467	108.753	Deletion
A10	Bn-A10-p7278102	8920263	Bn-A10-p7346569	8998129	77.866	Deletion
A10	Bn-A05-p6751841	10435616	Bn-A10-p9615362	11034073	598.457	Deletion
A10	Bn-A10-p10728078	12091576	Bn-A10-p10830979	12184421	92.845	Deletion
A10	Bn-A10-p10840792	12190371	Bn-A10-p10891069	12270747	80.376	Deletion
A10	Bn-A10-p14179334	14175180	Bn-A10-p14731907	14687401	512.221	Deletion, Duplication
A10	Bn-A10-p14756285	14708940	Bn-A10-p14873471	14810610	101.67	Duplication
A10	Bn-scaff_17109_2-p207004	14850973	Bn-A10-p15006053	14951388	100.415	Duplication
A10	Bn-A10-p15022346	14967698	Bn-A10-p15108947	15052826	85.128	Duplication
A10	Bn-A10-p15156277	15089159	Bn-A10-p16296069	15295925	206.766	Deletion, Duplication
A10	Bn-A10-p16285282	15306737	Bn-A10-p16102918	15458383	151.646	Deletion, Duplication
A10	Bn-A10-p15997433	15568974	Bn-A10-p15412233	16081576	512.602	Deletion, Duplication
A10	Bn-A10-p16626615	16421861	Bn-A10-p16836688	16640144	218.283	Deletion, Duplication
C01	Bn-scaff_15838_1-p554584	1006823	Bn-scaff_15838_1-p793596	1227542	220.719	Deletion
C01	Bn-scaff_15838_1-p1020020	1410923	Bn-scaff_15838_5-p313494	3150068	1739.14	Deletion, Duplication
C01	Bn-scaff_20210_1-p123832	8262955	Bn-scaff_16128_2-p158593	8905902	642.947	Deletion, Duplication
C01	Bn-scaff_16128_2-p113078	8960673	Bn-scaffold5450-p277	10237296	1276.62	Deletion, Duplication
C01	Bn-scaff_21705_1-p400394	10883057	Bn-scaff_17592_1-p683765	11063041	179.984	Deletion
C01	Bn-scaff_17592_1-p794801	11158119	Bn-scaff_17369_1-p847643	11536049	377.93	Deletion, Duplication
C01	Bn-scaff_19614_1-p36023	13532546	Bn-scaff_15747_1-p94111	14179851	647.305	Deletion
C01	Bn-scaff_22790_1-p1129685	16482848	Bn-scaff_22790_1-p1335111	16682627	199.779	Deletion, Duplication
C01	Bn-scaff_18559_2-p15348	19259230	Bn-scaff_17959_1-p517196	19777752	518.522	Duplication
C01	Bn-scaff_18559_2-p15348	19259230	Bn-scaff_24236_1-p372821	20654972	1395.74	Deletion
C01	Bn-scaff_17959_1-p257940	19990750	Bn-scaff_17959_1-p172418	20088540	97.79	Duplication
C01	Bn-scaff_24236_1-p114129	20399523	Bn-scaff_24236_1-p293949	20567210	167.687	Duplication
C01	Bn-scaff_24236_1-p372821	20654972	Bn-scaff_19183_1-p249410	21065078	410.106	Deletion
C01	Bn-scaff_24236_1-p449463	20731587	Bn-scaff_19183_1-p421915	20836976	105.389	Duplication
C01	Bn-scaff_19183_1-p310408	20994452	Bn-scaff_19183_1-p187360	21117499	123.047	Deletion
C01	Bn-scaff_19183_1-p27639	21280005	Bn-scaff_16691_1-p965987	21764302	484.297	Deletion
C01	Bn-scaff_22795_1-p12338	21324269	Bn-scaff_22563_1-p85791	21569296	245.027	Duplication
C01	Bn-scaff_16691_1-p963595	21766693	Bn-scaff_16691_1-p866130	21829744	63.051	Deletion
C01	Bn-scaff_16691_1-p815411	21884380	Bn-scaff_16691_1-p759526	21938775	54.395	Deletion
C01	Bn-scaff_16691_1-p62278	22710979	Bn-scaff_15906_1-p35246	24317280	1606.3	Deletion, Duplication
C01	Bn-scaff_21820_1-p107990	25564035	Bn-scaff_21820_1-p40855	25656050	92.015	Deletion, Duplication
C01	Bn-scaff_21820_1-p22302	25674560	Bn-scaff_26101_1-p120558	25743047	68.487	Deletion
C01	Bn-scaff_15749_1-p449703	25822361	Bn-scaff_22790_1-p323805	30252373	4430.01	Deletion
C01	Bn-scaff_16929_1-p886262	27867890	Bn-scaff_16929_1-p152443	28462071	594.181	Deletion, Duplication
C01	Bn-scaff_15713_1-p3450	30662234	Bn-A09-p21821777	31701701	1039.47	Deletion
C01	Bn-scaff_16534_2-p86956	31208850	Bn-scaff_15879_1-p22763	31338548	129.698	Duplication
C01	Bn-Scaffold000587-p3379	32559529	Bn-scaff_18039_1-p220153	33020064	460.535	Deletion
C01	Bn-scaff_23799_1-p89287	35256136	Bn-scaff_23347_1-p92439	35441558	185.422	Duplication
C01	Bn-A01-p24425084	35863053	Bn-scaff_19168_1-p29925	36006329	143.276	Deletion, Duplication
C02	Bn-scaff_15714_1-p1854555	2401771	Bn-scaff_15714_1-p1099018	3168916	767.145	Deletion
C02	Bn-scaff_15714_1-p689831	3637317	Bn-scaff_15714_1-p585548	3733986	96.669	Deletion
C02	Bn-scaff_27670_1-p207495	4636156	Bn-scaff_22527_1-p88113	5129120	492.964	Duplication
C02	Bn-scaff_16804_4-p112136	7610451	Bn-scaff_22670_1-p170074	8205846	595.395	Deletion, Duplication
C02	Bn-scaff_15712_5-p302347	9100232	Bn-scaff_15712_5-p7269	9188733	88.501	Deletion
C02	Bn-scaff_21224_1-p42937	9213742	Bn-scaff_20461_1-p121658	9532927	319.185	Deletion, Duplication
C02	Bn-scaff_20942_1-p636145	10598165	Bn-scaff_20942_1-p453076	10762351	164.186	Deletion
C02	Bn-scaff_20942_1-p125124	11131770	Bn-scaff_23813_1-p15633	11342604	210.834	Deletion
C02	Bn-scaff_23813_1-p556353	11950348	Bn-scaff_16139_1-p239036	12060748	110.4	Deletion
C02	Bn-scaff_16565_1-p1169320	12445051	Bn-scaff_16565_1-p915907	12712269	267.218	Deletion, Duplication
C02	Bn-scaff_16704_1-p349056	19273344	Bn-scaff_16704_1-p272671	19575403	302.059	Duplication
C02	Bn-scaff_16704_1-p191421	19674814	Bn-scaff_16625_1-p124409	20013179	338.365	Deletion
C02	Bn-scaff_16300_1-p148661	20179931	Bn-scaff_26407_1-p190151	20507535	327.604	Duplication
C02	Bn-scaff_18675_1-p421972	22122021	Bn-scaff_16300_1-p1254559	22544065	422.044	Duplication
C02	Bn-scaff_18675_1-p421921	22122021	Bn-scaff_18507_1-p855069	26514074	4392.05	Deletion
C02	Bn-scaff_18507_1-p354525	23345650	Bn-scaff_18507_1-p18405	24076630	730.98	Duplication
C02	Bn-scaff_22749_1-p154762	26322541	Bn-scaff_22749_1-p270506	26429418	106.877	Duplication
C02	Bn-scaff_17067_1-p193252	27629926	Bn-scaff_17067_1-p448404	27878517	248.591	Duplication
C02	Bn-scaff_17067_1-p448404	27878517	Bn-scaff_17067_1-p509745	27930699	52.182	Duplication
C02	Bn-scaff_16485_1-p1568583	29511862	Bn-scaff_17067_1-p77157	30458273	946.411	Deletion, Duplication
C02	Bn-scaff_15767_1-p203490	31201513	Bn-scaff_18406_1-p187728	31550701	349.188	Deletion, Duplication
C02	Bn-scaff_18406_1-p359220	31700518	Bn-scaff_16545_1-p862530	32168121	467.603	Deletion
C02	Bn-scaff_16545_1-p830427	32211597	Bn-scaff_16298_1-p99928	33439475	1227.88	Deletion
C02	Bn-scaff_21131_1-p338132	33510434	Bn-scaff_21131_1-p286468	33561611	51.177	Deletion
C02	Bn-scaff_21131_1-p252047	33598349	Bn-scaff_23104_1-p94082	33946261	347.912	Duplication
C02	Bn-scaff_21705_1-p472001	34667524	Bn-scaff_21705_1-p418341	34741460	73.936	Deletion
C02	Bn-scaff_17289_1-p808558	35230597	Bn-scaff_18360_1-p45199	35877059	646.462	Deletion
C02	Bn-scaff_15712_6-p282611	37081789	Bn-scaff_15712_6-p346069	37135990	54.201	Duplication
C02	Bn-scaff_15712_6-p803175	37589867	Bn-scaff_15712_6-p932230	37768344	178.477	Deletion
C02	Bn-scaff_17831_1-p274241	40338573	Bn-scaff_17109_1-p557859	41808424	1469.85	Deletion
C02	Bn-scaff_17109_4-p111926	40741311	Bn-scaff_17109_1-p997171	41347472	606.161	Duplication
C02	Bn-scaff_17623_1-p227703	43105538	Bn-scaff_17623_1-p73661	43297777	192.239	Deletion, Duplication
C02	Bn-scaff_17623_1-p165270	43174171	Bn-scaff_16139_1-p208662	46139687	2965.52	Deletion, Duplication
C03	Bn-scaff_16614_1-p2203073	2449	Bn-scaff_27198_1-p254278	2312066	2309.62	Deletion, Duplication
C03	Bn-scaff_18936_1-p327129	2924214	Bn-scaff_18936_1-p439378	3021668	97.454	Deletion
C03	Bn-scaff_18936_1-p440619	3023050	Bn-scaff_18936_1-p540327	3122821	99.771	Deletion
C03	Bn-scaff_15877_1-p293599	3941298	Bn-scaff_15877_1-p719944	4417288	475.99	Deletion, Duplication
C03	Bn-scaff_16002_1-p1668557	12717846	Bn-scaff_16002_1-p1618968	12780614	62.768	Deletion
C03	Bn-scaff_16002_1-p445801	13854753	Bn-scaff_22466_1-p163656	14294952	440.199	Duplication
C03	Bn-scaff_16002_1-p445801	13854753	Bn-scaff_22466_1-p618347	14698089	843.336	Deletion
C03	Bn-scaff_22466_1-p955103	15056639	Bn-scaff_16352_1-p82391	15183001	126.362	Deletion, Duplication
C03	Bn-scaff_16352_1-p288623	15423782	Bn-scaff_16352_1-p1177834	16382704	958.922	Deletion, Duplication
C03	Bn-scaff_20646_1-p920310	17139680	Bn-scaff_27677_1-p118912	18100961	961.281	Deletion
C03	Bn-scaff_20646_1-p839711	17218272	Bn-scaff_20646_1-p714994	17342655	124.383	Duplication
C03	Bn-scaff_18482_1-p438118	19927450	Bn-scaff_18482_1-p246408	20105416	177.966	Duplication
C03	Bn-scaff_17521_1-p1394535	20856093	Bn-scaff_23350_1-p604538	24820070	3963.98	Deletion, Duplication
C03	Bn-scaff_20103_1-p309490	25519068	Bn-scaff_16310_1-p83713	25907844	388.776	Deletion
C03	Bn-scaff_16925_1-p261271	26240936	Bn-scaff_19026_1-p292357	26897561	656.625	Deletion, Duplication
C03	Bn-scaff_18855_1-p246763	32402965	Bn-scaff_18855_1-p143499	32498450	95.485	Duplication
C03	Bn-scaff_18855_1-p142423	32499526	Bn-scaff_18855_1-p25397	32652440	152.914	Deletion
C03	Bn-scaff_18356_1-p548917	34407331	Bn-scaff_18356_1-p272201	34629668	222.337	Deletion
C03	Bn-scaff_19310_1-p562107	35364186	Bn-scaff_25323_1-p34067	35760257	396.071	Deletion
C03	Bn-scaff_25323_1-p36359	35762079	Bn-scaff_17249_1-p1267331	35841172	79.093	Deletion, Duplication
C03	Bn-scaff_28366_1-p27528	40904653	Bn-scaff_27039_1-p653836	42682430	1777.78	Deletion
C03	Bn-scaff_21867_1-p87764	46214951	Bn-scaff_23407_1-p125070	46453532	238.581	Duplication
C03	Bn-scaff_16665_1-p98764	48438660	Bn-scaff_24631_1-p785802	49615737	1177.08	Deletion, Duplication
C03	Bn-scaff_16394_2-p883613	50360488	Bn-scaff_16394_2-p796287	50446512	86.024	Deletion
C03	Bn-scaff_16394_2-p383438	50992031	Bn-scaff_18602_1-p89074	51476372	484.341	Deletion
C03	Bn-scaff_18602_1-p113769	51498861	Bn-scaff_16182_1-p319123	51969208	470.347	Deletion, Duplication
C03	Bn-scaff_15703_1-p44024	52352774	Bn-scaff_26846_1-p30953	52628194	275.42	Deletion
C03	Bn-scaff_17042_1-p180393	53306390	Bn-scaff_17042_1-p298610	53440872	134.482	Duplication
C03	Bn-scaff_17042_1-p298610	53440872	Bn-scaff_17042_1-p507777	53624886	184.014	Deletion, Duplication
C03	Bn-scaff_17042_1-p511184	53628334	Bn-scaff_17457_1-p151381	54376451	748.117	Duplication
C03	Bn-scaff_17457_1-p82664	54463423	Bn-scaff_23761_1-p704887	57861249	3397.83	Deletion, Duplication
C03	Bn-scaff_23098_1-p320181	58826291	Bn-scaff_16755_1-p25252	60544144	1717.85	Deletion, Duplication
C04	Bn-scaff_16027_1-p585183	1524555	Bn-scaff_21925_1-p86211	1711630	187.075	Duplication
C04	Bn-scaff_21925_1-p107332	1741975	Bn-scaff_28382_1-p10051	1959751	217.776	Deletion, Duplication
C04	Bn-scaff_16214_1-p104880	2239708	Bn-scaff_16214_1-p195959	2320417	80.709	Deletion
C04	Bn-scaff_16214_1-p347579	2498886	Bn-scaff_16214_1-p477058	2602119	103.233	Deletion, Duplication
C04	Bn-scaff_16534_1-p1162866	3775770	Bn-scaff_16534_1-p1255498	3849060	73.29	Deletion, Duplication
C04	Bn-scaff_16095_1-p43615	9993477	Bn-scaff_23699_1-p297000	10858033	864.556	Duplication
C04	Bn-scaff_16095_1-p43615	9993477	Bn-scaff_24123_1-p10997	11537816	1544.34	Deletion
C04	Bn-scaff_19821_1-p294411	12685688	Bn-scaff_18712_1-p87308	13847368	1161.68	Deletion
C04	Bn-scaff_18712_1-p442418	14165114	Bn-A07-p10468928	14328243	163.129	Deletion, Duplication
C04	Bn-scaff_18505_1-p216926	14650538	Bn-scaff_16312_1-p126687	14935357	284.819	Duplication
C04	Bn-scaff_19253_1-p374704	15374262	Bn-scaff_19253_1-p531831	15616995	242.733	Deletion
C04	Bn-scaff_19253_1-p533545	15617920	Bn-scaff_16511_1-p1277630	15994516	376.596	Deletion, Duplication
C04	Bn-scaff_16511_1-p1146125	16137479	Bn-scaff_16511_1-p962299	16327182	189.703	Deletion, Duplication
C04	Bn-scaff_16511_1-p958056	16331372	Bn-scaff_16511_1-p879362	16413351	81.979	Deletion, Duplication
C04	Bn-scaff_16511_1-p836262	16457170	Bn-scaff_16511_1-p765510	16535490	78.32	Duplication
C04	Bn-scaff_16511_1-p722442	16585391	Bn-scaff_16511_1-p579867	16689383	103.992	Deletion, Duplication
C04	Bn-scaff_16511_1-p539769	16729950	Bn-scaff_16511_1-p109754	17040767	310.817	Deletion
C04	Bn-scaff_16511_1-p7404	17125070	Bn-scaff_15809_1-p210417	17269526	144.456	Duplication
C04	Bn-scaff_15809_1-p214708	17273839	Bn-scaff_28498_1-p254873	17692143	418.304	Deletion, Duplication
C04	Bn-scaff_28498_1-p289550	17711572	Bn-scaff_27634_1-p24176	17958572	247	Deletion, Duplication
C04	Bn-scaff_17316_1-p38127	18056488	Bn-scaff_16503_1-p53669	18268910	212.422	Deletion
C04	Bn-scaff_16503_1-p54145	18269437	Bn-scaff_16503_1-p122807	18333879	64.442	Deletion, Duplication
C04	Bn-scaff_16503_1-p292173	18514550	Bn-scaff_28703_1-p69915	18605171	90.621	Deletion, Duplication
C04	Bn-scaff_28703_1-p69473	18605561	Bn-scaff_19170_1-p1090273	18785178	179.617	Deletion
C04	Bn-scaff_19170_1-p1095793	18790597	Bn-scaff_19170_1-p1142376	18843772	53.175	Duplication
C04	Bn-scaff_19170_1-p1097597	18792350	Bn-scaff_23432_1-p62988	18943551	151.201	Deletion
C04	Bn-scaff_18562_1-p56223	19350152	Bn-scaff_21138_1-p38853	19408136	57.984	Deletion
C04	Bn-scaff_21138_1-p35894	19410824	Bn-scaff_15911_1-p798378	19928089	517.265	Deletion, Duplication
C04	Bn-scaff_15911_1-p360033	20297416	Bn-scaff_20567_1-p64644	20823902	526.486	Deletion, Duplication
C04	Bn-scaff_16531_1-p258085	21393548	Bn-scaff_16531_1-p368082	21454299	60.751	Deletion
C04	Bn-scaff_16217_1-p114155	22394671	Bn-scaff_19929_1-p19468	22505267	110.596	Deletion
C04	Bn-scaff_19929_1-p66343	22533190	Bn-scaff_16714_1-p248892	22696520	163.33	Deletion, Duplication
C04	Bn-scaff_16714_1-p232694	22779453	Bn-scaff_16714_1-p111822	22923089	143.636	Duplication
C04	Bn-A03-p17588	30273120	Bn-scaff_27765_1-p403263	30439578	166.458	Deletion
C04	Bn-scaff_27765_1-p403263	30439578	Bn-scaff_20191_1-p103352	30639104	199.526	Deletion
C04	Bn-scaff_16394_1-p242381	31645033	Bn-scaff_16394_1-p847636	32142562	497.529	Deletion, Duplication
C04	Bn-scaff_16394_1-p1002503	32298405	Bn-scaff_16394_1-p1090896	32408107	109.702	Duplication
C04	Bn-scaff_19208_1-p442021	35248109	Bn-scaff_15712_6-p764905	35346468	98.359	Deletion, Duplication
C04	Bn-scaff_19208_1-p204909	35529472	Bn-scaff_15798_1-p941002	37642955	2113.48	Deletion
C04	Bn-scaff_15798_1-p1057268	37712616	Bn-scaff_15852_1-p522434	38282821	570.205	Deletion
C04	Bn-scaff_15852_1-p121195	37833906	Bn-scaff_15852_1-p234144	37945814	111.908	Duplication
C04	Bn-scaff_15852_1-p530868	38291262	Bn-scaff_16700_1-p163636	38776348	485.086	Deletion
C04	Bn-scaff_24979_1-p13103	38814871	Bn-scaff_24979_1-p76402	38869262	54.391	Deletion
C04	Bn-scaff_24979_1-p99078	38890533	Bn-scaff_21956_1-p257039	39413385	522.852	Deletion, Duplication
C04	Bn-scaff_16804_1-p695988	41165685	Bn-scaff_16804_2-p153352	42860517	1694.83	Deletion, Duplication
C04	Bn-scaff_21186_1-p153520	43621334	Bn-scaff_20804_1-p60629	44718744	1097.41	Deletion, Duplication
C04	Bn-scaff_16888_1-p748106	44902955	Bn-scaff_16888_1-p1036219	45214701	311.746	Deletion
C04	Bn-scaff_18903_1-p56600	47215081	Bn-scaff_18903_1-p127936	47289491	74.41	Duplication
C04	Bn-scaff_18903_1-p432481	47585207	Bn-scaff_27676_1-p143837	48891639	1306.43	Deletion, Duplication
C05	Bn-scaff_23107_1-p48188	44364	Bn-scaff_18181_1-p948888	6852090	6807.73	Deletion, Duplication
C05	Bn-scaff_18181_1-p620712	7041786	Bn-scaff_18181_1-p572911	7094106	52.32	Deletion
C05	Bn-C13729753-p243	10856523	Bn-scaff_16792_1-p34528	11084934	228.411	Deletion, Duplication
C05	Bn-scaff_20125_1-p88370	11395150	Bn-scaff_16268_1-p124837	13153278	1758.13	Deletion, Duplication
C05	Bn-scaff_15969_1-p226139	22519358	Bn-scaff_15695_2-p26861	30356278	7836.92	Deletion
C05	Bn-scaff_19676_1-p2428	31885294	Bn-scaff_16770_1-p274258	35677851	3792.56	Deletion
C05	Bn-A10-p9800674	36751606	Bn-scaff_17799_1-p2685346	36826458	74.852	Deletion
C05	Bn-scaff_21124_1-p242605	37524952	Bn-scaff_21369_1-p190637	38677244	1152.29	Deletion, Duplication
C05	Bn-scaff_20219_1-p385831	41018246	Bn-scaff_20376_1-p218414	42120862	1102.62	Deletion, Duplication
C06	Bn-scaff_16485_1-p557881	3468170	Bn-scaff_27872_1-p58034	3747985	279.815	Deletion, Duplication
C06	Bn-scaff_27421_1-p106897	4986118	Bn-scaff_18439_1-p277248	12387447	7401.33	Deletion, Duplication
C06	Bn-scaff_16510_1-p715859	13545422	Bn-scaff_15818_1-p453228	15751437	2206.01	Deletion, Duplication
C06	Bn-scaff_15818_1-p2890837	22310286	Bn-scaff_15892_1-p1197086	27059884	4749.6	Deletion, Duplication
C06	Bn-scaff_15743_1-p660655	27866804	Bn-scaff_16116_1-p605377	28471889	605.085	Deletion, Duplication
C06	Bn-scaff_18807_1-p611600	30243826	Bn-scaff_23957_1-p122921	30594357	350.531	Deletion
C06	Bn-scaff_16397_1-p513021	32409451	Bn-scaff_16397_1-p181125	32712221	302.77	Deletion
C06	Bn-scaff_20294_1-p273475	33672058	Bn-scaff_17799_1-p2467176	34039334	367.276	Deletion
C06	Bn-scaff_17799_1-p2391248	34110457	Bn-scaff_17799_1-p2125517	34401849	291.392	Deletion
C06	Bn-scaff_17799_1-p2111711	34426168	Bn-scaff_17799_1-p1662188	34898250	472.082	Deletion, Duplication
C06	Bn-scaff_17799_1-p1629892	34936025	Bn-scaff_24104_1-p148820	36915520	1979.49	Deletion
C06	Bn-scaff_17799_1-p1552350	35009971	Bn-scaff_17799_1-p1367834	35195556	185.585	Duplication
C06	Bn-scaff_17799_1-p1165291	35444784	Bn-scaff_17799_1-p905343	35686277	241.493	Duplication
C06	Bn-scaff_24104_1-p54271	37009249	Bn-scaff_21018_1-p83089	37194839	185.59	Deletion, Duplication
C07	Bn-scaff_15627_1-p481878	616277	Bn-scaff_15762_1-p258234	1793707	1177.43	Duplication
C07	Bn-scaff_15627_1-p481878	616277	Bn-scaff_23839_1-p148899	3647049	3030.77	Deletion
C07	Bn-scaff_17708_1-p326346	3922772	Bn-scaff_15766_1-p143317	5630974	1708.2	Deletion, Duplication
C07	Bn-scaff_23771_1-p123660	6949626	Bn-scaff_15712_10-p1083738	8680136	1730.51	Deletion
C07	Bn-scaff_28403_1-p15101	8864839	Bn-scaff_22301_1-p61275	8960109	95.27	Deletion
C07	Bn-scaff_22301_1-p133005	9022490	Bn-scaff_20084_1-p401216	9354775	332.285	Deletion, Duplication
C07	Bn-scaff_16200_1-p322766	11360286	Bn-scaff_16200_1-p388097	11440528	80.242	Deletion, Duplication
C07	Bn-scaff_23400_1-p110664	19590440	Bn-scaff_23400_1-p57185	19641122	50.682	Duplication
C07	Bn-scaff_23400_1-p35185	19662930	Bn-scaff_18202_1-p312530	23285710	3622.78	Deletion, Duplication
C07	Bn-scaff_15754_1-p519288	26944093	Bn-scaff_15754_1-p827585	27281540	337.447	Deletion
C07	Bn-scaff_15754_1-p1141201	27589235	Bn-scaff_16130_1-p175601	27984806	395.571	Deletion
C07	Bn-scaff_15754_1-p1377328	27849481	Bn-scaff_16130_1-p115682	27924117	74.636	Duplication
C07	Bn-scaff_16130_1-p804094	28506252	Bn-scaff_16130_1-p1026263	28765267	259.015	Deletion
C07	Bn-scaff_16130_1-p1028240	28766909	Bn-scaff_16130_1-p1812531	29401841	634.932	Deletion, Duplication
C07	Bn-scaff_16130_1-p2224476	29783058	Bn-scaff_16130_1-p2375452	29943303	160.245	Deletion, Duplication
C07	Bn-scaff_17740_1-p814634	30381200	Bn-scaff_16514_1-p41089	30716637	335.437	Deletion
C07	Bn-scaff_18520_1-p362416	32217201	Bn-scaff_18520_1-p476735	32309304	92.103	Duplication
C07	Bn-scaff_18520_1-p362416	32217201	Bn-scaff_18520_1-p486567	32314733	97.532	Deletion
C07	Bn-scaff_17291_1-p467019	32983677	Bn-scaff_15705_1-p2247844	35247826	2264.15	Deletion, Duplication
C07	Bn-scaff_15705_3-p131881	35902688	Bn-scaff_16069_1-p270593	36580769	678.081	Deletion
C07	Bn-scaff_16069_1-p396999	36740037	Bn-scaff_16069_1-p3217156	39642479	2902.44	Deletion, Duplication
C07	Bn-scaff_16069_1-p3478949	39897706	Bn-scaff_16069_1-p3596469	40009999	112.293	Deletion
C07	Bn-scaff_16069_1-p3611263	40025581	Bn-scaff_16069_1-p4071609	40477723	452.142	Deletion, Duplication
C07	Bn-scaff_16069_1-p4092808	40498921	Bn-scaff_16069_1-p4228211	40616811	117.89	Deletion
C07	Bn-scaff_16110_1-p3662667	41276010	Bn-scaff_16110_1-p3367415	41564826	288.816	Deletion
C08	Bn-scaff_21003_1-p320103	4546029	Bn-scaff_21003_1-p244968	4622688	76.659	Deletion
C08	Bn-scaff_21003_1-p244968	4622688	Bn-scaff_25981_1-p226081	5320585	697.897	Deletion, Duplication
C08	Bn-scaff_25981_1-p191746	5344552	Bn-scaff_18310_1-p283944	6396926	1052.37	Deletion
C08	Bn-scaff_18310_1-p559632	6713715	Bn-scaff_18310_1-p736786	6855410	141.695	Deletion
C08	Bn-scaff_18310_1-p854725	6985087	Bn-scaff_15896_1-p574066	7832961	847.874	Deletion
C08	Bn-scaff_15896_1-p466400	7944057	Bn-scaff_16766_1-p211870	9483567	1539.51	Deletion, Duplication
C08	Bn-scaff_17591_1-p431125	10800818	Bn-scaff_16142_1-p64070	12189943	1389.12	Deletion, Duplication
C08	Bn-scaff_16142_1-p64013	12189949	Bn-scaff_17637_1-p187655	12342232	152.283	Deletion
C08	Bn-scaff_17637_1-p178516	12351370	Bn-scaff_20563_1-p11145	12527760	176.39	Deletion, Duplication
C08	Bn-scaff_20563_1-p1200	12537679	Bn-scaff_15712_11-p105058	12720389	182.71	Deletion, Duplication
C08	Bn-scaff_15712_11-p18031	12813409	Bn-scaff_16468_1-p95695	12922207	108.798	Deletion, Duplication
C08	Bn-scaff_16468_1-p312185	13176667	Bn-scaff_18310_1-p570427	13437859	261.192	Deletion, Duplication
C08	Bn-scaff_16287_1-p343693	13612744	Bn-scaff_16287_1-p430853	13705471	92.727	Deletion, Duplication
C08	Bn-scaff_16545_1-p29060	13957271	Bn-scaff_16545_1-p84969	14017793	60.522	Deletion, Duplication
C08	Bn-scaff_16691_1-p1479528	15465176	Bn-scaff_21786_1-p161821	19679933	4214.76	Deletion, Duplication
C08	Bn-scaff_16231_1-p203872	21771678	Bn-scaff_16174_1-p1073762	23301570	1529.89	Deletion, Duplication
C08	Bn-scaff_16200_1-p155663	27288003	Bn-scaff_16361_1-p241459	27752723	464.72	Deletion, Duplication
C08	Bn-scaff_16361_1-p317762	27791237	Bn-scaff_16361_1-p508319	27999807	208.57	Deletion
C08	Bn-scaff_16361_1-p1466598	28987849	Bn-scaff_16361_1-p2460565	29964186	976.337	Deletion
C08	Bn-scaff_16361_1-p2523965	30025650	Bn-scaff_16361_1-p2793280	30283294	257.644	Deletion
C08	Bn-scaff_16361_1-p3250247	30727437	Bn-scaff_16197_1-p3061966	31235991	508.554	Deletion
C08	Bn-scaff_16197_1-p2958549	31316417	Bn-scaff_16197_1-p2836132	31414525	98.108	Deletion, Duplication
C08	Bn-scaff_16197_1-p2521968	31685540	Bn-scaff_16197_1-p1823936	32320940	635.4	Deletion, Duplication
C08	Bn-scaff_16197_1-p1562378	32539853	Bn-scaff_16197_1-p1367016	32753011	213.158	Deletion, Duplication
C08	Bn-scaff_16197_1-p836634	33258707	Bn-scaff_16197_1-p659483	33364658	105.951	Deletion, Duplication
C08	Bn-scaff_16197_1-p557330	33476012	Bn-scaff_16197_1-p297994	33709831	233.819	Deletion, Duplication
C08	Bn-scaff_16445_1-p2012444	34814936	Bn-scaff_16445_1-p1807153	34987450	172.514	Deletion, Duplication
C08	Bn-scaff_16445_1-p1440640	35334325	Bn-scaff_16445_1-p878533	35928472	594.147	Deletion
C08	Bn-scaff_16445_1-p743559	36051241	Bn-scaff_16445_1-p632372	36161357	110.116	Deletion, Duplication
C08	Bn-scaff_16445_1-p521011	36267877	Bn-scaff_16445_1-p437285	36384818	116.941	Duplication
C08	Bn-scaff_16445_1-p307890	36515138	Bn-scaff_20947_1-p146990	36696090	180.952	Deletion
C08	Bn-scaff_20947_1-p146990	36696090	Bn-scaff_16389_1-p750464	37374304	678.214	Deletion, Duplication
C08	Bn-scaff_26317_1-p107783	38011790	Bn-scaff_16021_1-p585766	38305372	293.582	Deletion, Duplication
C09	Bn-scaff_17526_1-p2240174	345920	Bn-scaff_17526_1-p1829054	814722	468.802	Deletion, Duplication
C09	Bn-scaff_17526_1-p1667260	967300	Bn-scaff_17526_1-p1063974	1489172	521.872	Deletion
C09	Bn-scaff_17526_1-p776163	1753013	Bn-scaff_17487_1-p416211	6588497	4835.48	Duplication
C09	Bn-scaff_17487_1-p475655	6682908	Bn-scaff_17487_1-p491031	6752999	70.091	Deletion, Duplication
C09	Bn-scaff_17487_1-p491031	6752999	Bn-scaff_17487_1-p560449	6826763	73.764	Deletion, Duplication
C09	Bn-scaff_17487_1-p615064	6897134	Bn-scaff_17487_1-p647655	6947995	50.861	Duplication
C09	Bn-scaff_17487_1-p1911936	8190919	Bn-scaff_15701_1-p994892	9401128	1210.21	Deletion, Duplication
C09	Bn-scaff_28899_1-p4396	10876843	Bn-scaff_22835_1-p534508	11196962	320.119	Deletion, Duplication
C09	Bn-scaff_22835_1-p327368	11221366	Bn-scaff_22835_1-p164231	11373586	152.22	Deletion
C09	Bn-scaff_18100_1-p222071	13868010	Bn-scaff_18100_1-p568863	14187503	319.493	Deletion, Duplication
C09	Bn-scaff_18100_1-p568863	14187503	Bn-scaff_18100_1-p761434	14309394	121.891	Deletion
C09	Bn-scaff_18100_1-p701705	14355974	Bn-scaff_18100_1-p1142962	14570772	214.798	Deletion
C09	Bn-scaff_17888_1-p170100	15826768	Bn-scaff_17996_1-p46573	16561606	734.838	Deletion
C09	Bn-scaff_20903_1-p380659	16998013	Bn-scaff_20903_1-p417729	17055779	57.766	Deletion
C09	Bn-scaff_18326_1-p1144589	26086371	Bn-scaff_18326_1-p1022350	26222801	136.43	Deletion
C09	Bn-scaff_20619_1-p451147	31424440	Bn-scaff_20619_1-p167887	31678335	253.895	Deletion
C09	Bn-scaff_20619_1-p136008	31705253	Bn-scaff_16246_2-p82398	31891660	186.407	Deletion, Duplication
C09	Bn-scaff_16246_2-p82398	31891660	Bn-scaff_17367_1-p132118	32162770	271.11	Duplication
C09	Bn-scaff_17367_1-p737183	32670619	Bn-scaff_15881_1-p167239	39386671	6716.05	Duplication
C09	Bn-scaff_17799_1-p3050043	39518748	Bn-scaff_17799_1-p2993905	39599064	80.316	Deletion
C09	Bn-scaff_19899_1-p653532	40472279	Bn-scaff_19899_1-p523832	40597641	125.362	Deletion, Duplication
C09	Bn-scaff_19899_1-p86432	41024589	Bn-scaff_15576_1-p68031	41121459	96.87	Duplication
C09	Bn-scaff_15576_1-p74980	41126118	Bn-scaff_15576_1-p329391	41410060	283.942	Duplication
C09	Bn-scaff_15576_1-p425516	41500765	Bn-scaff_15576_1-p579069	41671228	170.463	Deletion
C09	Bn-scaff_15576_1-p761764	41831168	Bn-scaff_15576_1-p837323	41916982	85.814	Duplication
C09	Bn-scaff_16962_1-p21325	41966926	Bn-scaff_27705_1-p81005	42312620	345.694	Duplication
C09	Bn-scaff_17750_1-p779325	47694437	Bn-scaff_17750_1-p669492	47757223	62.786	Deletion
