# Supplementary material for: Genetic changes in a novel breeding population of Brassica napus synthesized from hundreds of crosses between B. rapa and B. carinata
Source: Plant Biotechnol J. 2017 Aug 16;16(2):507–19. doi: 10.1111/pbi.12791 (PMC5811809; doi:10.1111/pbi.12791)
Supplement: Supplementary file 10 — Table S7 Selected regions identified in the population of new‐type Brassica napus and traditional Brassica napus. [file PBI-16-507-s006.xlsx]

## Sheet: Sheet1
Table S7 Selected regions identified in the population of new-type Brassica napus and traditional Brassica napus
Population	Chromosome		Start position (kb)	End position (kb)	Size of the region	Putative selected regions	Region with strong selective sweep
New-typ B. napus	A genome	A01	8840	9010	170	Yes
		A01	12510	12700	190	Yes
		A01	14370	14490	120	Yes
		A01	18290	18430	140	Yes
		A02	3460	3640	180	Yes
		A02	7120	7230	110	Yes
		A03	5960	6150	190	Yes
		A03	9490	9630	140	Yes	Yes
		A03	9800	9900	100	Yes
		A03	9980	10080	100	Yes
		A03	11870	12000	130	Yes
		A03	21960	22070	110	Yes
		A03	22080	22200	120	Yes
		A03	22420	22650	230	Yes
		A03	24250	24360	110	Yes
		A04	4930	5050	120	Yes
		A04	7790	7900	110	Yes
		A04	8170	8360	190	Yes
		A04	9610	9750	140	Yes
		A04	11260	11360	100	Yes
		A04	12830	12940	110	Yes
		A04	15950	16130	180	Yes
		A04	16400	16500	100	Yes
		A04	16680	16860	180	Yes
		A05	2100	2220	120	Yes
		A05	2670	2780	110	Yes
		A05	8730	8850	120	Yes
		A05	10230	10370	140	Yes	Yes
		A05	11810	11930	120	Yes
		A05	17980	18080	100	Yes	Yes
		A06	16660	16760	100	Yes
		A06	17050	17240	190	Yes
		A06	18100	18250	150	Yes
		A06	22520	22660	140	Yes
		A07	3050	3150	100	Yes
		A08	10380	10490	110	Yes
		A08	10490	10610	120	Yes	Yes
		A08	10740	10870	130	Yes
		A09	2940	2960	20	Yes
		A09	2960	3070	110	Yes	Yes
		A09	3070	3130	60	Yes
		A09	3740	3930	190	Yes	Yes
		A09	12560	12700	140	Yes
		A09	17270	17370	100	Yes
		A09	27890	28000	110	Yes
		A09	32440	32570	130	Yes
		A10	280	410	130	Yes
		A10	1170	1270	100	Yes
		A10	1510	1630	120	Yes
		A10	8800	8810	10	Yes
		A10	8810	8930	120	Yes	Yes
		A10	14890	15030	140	Yes
		Sub-total			6600
	C genome	C01	8970	9150	180	Yes
		C01	14420	14610	190	Yes
		C01	29530	29850	320	Yes
		C02	36040	36160	120	Yes
		C03	13100	13280	180	Yes
		C03	15110	15220	110	Yes
		C03	17050	17200	150	Yes
		C03	18680	18870	190	Yes
		C03	19560	19660	100	Yes
		C03	20720	20830	110	Yes	Yes
		C03	30810	31060	250	Yes
		C03	34560	34660	100	Yes
		C03	51250	51440	190	Yes	Yes
		C03	51560	51890	330	Part is	Yes
		C03	52530	52540	10	Yes
		C03	52540	52890	350	Yes	Yes
		C03	52890	52900	10	Yes
		C03	52900	53350	450	Part is	Yes
		C03	53010	53110	100	Yes
		C03	53260	53360	100	Yes
		C03	53490	53540	50	Yes
		C03	53540	53680	140	Part is	Yes
		C03	53820	53840	20	Yes
		C03	53840	53970	130	Yes	Yes
		C03	54240	54410	170	Yes
		C03	55350	55810	460	Yes
		C03	57010	57130	120	Yes
		C04	4070	4190	120	Yes
		C04	4410	4520	110	Yes
		C04	11380	11480	100	Yes
		C04	14400	14740	340	Yes
		C04	21500	21610	110	Yes
		C04	30060	30210	150	Yes
		C04	30900	31000	100	Yes
		C04	34760	34940	180	Yes
		C04	41190	41300	110	Yes
		C04	45230	45350	120	Yes
		C04	47650	47780	130	Yes
		C05	6030	6180	150	Yes
		C05	8710	8830	120	Yes
		C06	2670	2850	180	Yes
		C06	3170	3330	160	Yes
		C06	20980	21190	210	Yes
		C06	22220	22400	180	Yes
		C06	25330	25540	210	Yes
		C06	25580	25700	120	Yes
		C06	27070	27190	120	Yes
		C06	28300	28400	100	Yes
		C06	31940	32120	180	Yes
		C06	32260	32440	180	Yes
		C06	32630	32950	320	Yes
		C06	32970	33160	190	Yes
		C06	33480	33670	190	Yes
		C06	34410	34580	170	Yes
		C07	23330	23540	210	Yes
		C07	29330	29520	190	Yes
		C07	31980	32090	110	Yes
		C07	32430	32550	120	Yes
		C07	36790	36900	110	Yes
		C07	42940	43040	100	Yes
		C08	6300	6520	220	Yes
		C08	6560	6710	150	Yes
		C08	6900	7300	400	Yes
		C08	7490	7720	230	Yes
		C08	7890	7990	100	Yes
		C08	9020	9130	110	Yes
		C08	13170	13270	100	Yes
		C08	13340	13580	240	Yes
		C08	27060	27170	110	Yes
		C08	27510	27630	120	Yes	Yes
		C09	6800	6990	190	Yes
		C09	33470	33640	170	Yes
		C09	43630	43820	190	Yes
		C09	47510	47650	140	Yes
		C09	47900	48090	190	Yes
		Sub-total			12480
Traditional B. napus	A genome	A01	10040	10220	180		Yes
		A01	12760	12880	120		Yes
		A01	17730	17890	160		Yes
		A02	18590	18760	170	Part is	Yes
		A03	16080	16200	120		Yes
		A03	28340	28470	130		Yes
		A09	1830	1980	150		Yes
		A10	2150	2250	100		Yes
		Sub-total			1130
	C genome	C01	18140	18260	120		Yes
		C01	18580	18680	100		Yes
		C01	18970	19160	190		Yes
		C01	19600	19870	270		Yes
		C01	19930	20030	100		Yes
		C01	20050	20190	140		Yes
		C01	20370	20470	100		Yes
		C01	20480	20580	100		Yes
		C01	21360	21460	100		Yes
		C01	23740	23890	150		Yes
		C01	24030	24200	170		Yes
		C01	24520	24620	100		Yes
		C01	24710	24840	130		Yes
		C01	24970	25080	110		Yes
		C01	26170	26320	150		Yes
		C01	26360	26470	110		Yes
		C03	24000	24150	150		Yes
		C05	4590	4850	260		Yes
		C07	5110	5210	100		Yes
		C07	5530	5960	430		Yes
		C07	6850	6960	110		Yes
		C07	7180	7500	320		Yes
		C07	7700	7860	160		Yes
		C07	8070	8290	220		Yes
		C07	9030	9200	170		Yes
		C07	9320	9620	300		Yes
		C07	11310	11700	390		Yes
		C07	11810	11920	110		Yes
		C07	13310	13500	190		Yes
		C07	26900	27040	140		Yes
		C07	31880	31990	110		Yes
		C09	18540	18740	200		Yes
		C09	21030	21140	110		Yes
		C09	31330	31420	90		Yes
		C09	31500	31510	10		Yes
		C09	31540	31670	130		Yes
		C09	32140	32290	150		Yes
		C09	35800	35940	140		Yes
		Sub-total			6130
